# Supplementary material for: Elucidation of the mechanism of action of ailanthone in the treatment of colorectal cancer: integration of network pharmacology, bioinformatics analysis and experimental validation
Source: Front Pharmacol. 2024 Feb 7;15:1355644. doi: 10.3389/fphar.2024.1355644 (PMC10880095; doi:10.3389/fphar.2024.1355644)
Supplement: Supplementary file 1 [file DataSheet1.ZIP]

Archive with 3 entries (3 files):
- Supplementary figures/Supplementary Fig. 2.jpg
- Supplementary figures/Supplementary Fig. 3.jpg
- Supplementary figures/Supplementary figure 1. Ailanthone Structural.tif
