# Supplementary material for: Elucidation of the mechanism of action of ailanthone in the treatment of colorectal cancer: integration of network pharmacology, bioinformatics analysis and experimental validation
Source: Front Pharmacol. 2024 Feb 7;15:1355644. doi: 10.3389/fphar.2024.1355644 (PMC10880095; doi:10.3389/fphar.2024.1355644)
Supplement: Supplementary file 2 [file DataSheet2.ZIP]

Archive with 7 entries (7 files):
- Supplementary tables/Supplementary table 1.xls
- Supplementary tables/Supplementary table 2.xls
- Supplementary tables/Supplementary table 3.xls
- Supplementary tables/Supplementary table 5.xlsx
- Supplementary tables/Supplementary table 6.xlsx
- Supplementary tables/supplementary table 7.doc
- Supplementary tables/upplementary table 4.xlsx
