# Supplementary material for: Elucidation of the mechanism of action of ailanthone in the treatment of colorectal cancer: integration of network pharmacology, bioinformatics analysis and experimental validation
Source: Front Pharmacol. 2024 Feb 7;15:1355644. doi: 10.3389/fphar.2024.1355644 (PMC10880095; doi:10.3389/fphar.2024.1355644)
Supplement: Supplementary file 2 [file DataSheet2.ZIP › Supplementary tables/Supplementary table 1.xls]

id	logFC	AveExpr	t	P.Value	adj.P.Val	B			MET	1.784194063
OTOP2	-6.042817956	0.759743805	-58.1773623	5.26E-228	1.05E-223	510.5164068			TEK	-1.178976363
VSTM2A	-1.733575478	0.2524412	-43.32088012	1.67E-173	1.67E-169	386.0437895			KIT	-1.82952461
GLP2R	-2.378020701	0.692766748	-39.58222858	5.06E-158	3.36E-154	350.6013395			CDK4	1.226604707
ABCA8	-3.079330705	0.690903244	-38.90070147	4.05E-155	2.02E-151	343.9500841			PGF	1.045560586
BEST4	-5.269824202	1.690121045	-38.0258738	2.36E-151	9.40E-148	335.3260181			HSP90AB1	1.194019112
RERGL	-2.861240823	0.491288517	-37.29177087	3.66E-148	1.22E-144	328.0144707			CDK2	1.110055992
GFRA2	-1.890342551	0.557843062	-36.98383958	8.13E-147	2.32E-143	324.9272777			RXRA	-1.049947831
ASPA	-1.6775785	0.438753186	-36.86076377	2.82E-146	7.03E-143	323.6900312			FGFR2	-2.356658917
PLP1	-2.933881226	0.522953854	-36.29664994	8.61E-144	1.91E-140	317.9948222			PLA2G10	-1.716069068
RXRG	-1.330832038	0.294900112	-35.95113679	2.92E-142	5.82E-139	314.4869121			PLA2G2A	-1.581123418
SLC30A10	-3.067585151	0.48573435	-35.5377129	2.02E-140	3.64E-137	310.2699913			MAOA	-2.16321498
CADM3	-3.060964291	0.673787479	-34.90385309	1.39E-137	2.13E-134	303.7635712			GSTP1	1.039447361
BMP3	-4.30449316	1.004622444	-34.76623483	5.79E-137	8.24E-134	302.3444275			ADH1C	-5.138430952
CA7	-5.82077248	1.795401168	-34.53774544	6.20E-136	8.24E-133	299.9830941			GSTA1	-2.483802009
CDH3	4.882392545	5.113791407	33.21704561	6.29E-130	6.97E-127	286.2107687			ACADM	-1.312266476
SCGN	-4.297459522	1.148167199	-33.05811769	3.37E-129	3.54E-126	284.5394648			FABP6	3.302670521
GCNT2	-2.510360479	0.816593794	-33.051237	3.62E-129	3.61E-126	284.4670397			FABP4	-2.924549565
SLC25A34	-2.958992144	1.157806634	-32.89126055	1.97E-128	1.87E-125	282.7815909			HMOX1	-1.668810193
TMEM100	-2.877162159	0.96156184	-31.11625553	3.41E-120	3.00E-117	263.8845364			AURKA	1.446681911
OTOP3	-1.833743733	0.201267099	-31.11499184	3.46E-120	3.00E-117	263.8709579			CCNA2	1.182345342
ENPP6	-1.092431351	0.308653946	-31.02259511	9.37E-120	7.79E-117	262.8776812			CHEK1	1.228300071
MYOC	-2.778650495	0.426097851	-30.81723165	8.63E-119	6.88E-116	260.6667096			AKR1C3	-1.416081688
MAMDC2	-3.529973922	0.931859679	-30.67583209	3.99E-118	3.06E-115	259.1417668
DAO	-1.672878789	0.225700181	-30.49273022	2.90E-117	2.14E-114	257.1639421
SGCG	-1.117097659	0.20580316	-30.40643577	7.41E-117	5.27E-114	256.2305914
SPIB	-4.124903988	1.32830733	-30.28826949	2.67E-116	1.84E-113	254.951263
KRT24	-2.429713679	0.274420921	-29.569029	6.83E-113	4.54E-110	247.1337226
MTHFD1L	2.346415794	4.912553348	29.25607873	2.11E-111	1.36E-108	243.7162059
ETV4	4.854466978	6.024213127	29.18730302	4.49E-111	2.80E-108	242.9638884
PCSK2	-1.519609212	0.202699483	-28.91778878	8.69E-110	5.09E-107	240.0114376
CLEC3B	-3.862155581	2.446111908	-28.91483294	8.97E-110	5.11E-107	239.9790195
TEX11	-1.988815287	0.565884593	-28.6599488	1.49E-108	8.24E-106	237.1805559
NAP1L2	-2.011892846	0.592044723	-28.63786577	1.90E-108	1.02E-105	236.9378191
SCARA5	-4.654582498	1.793939665	-28.50306185	8.41E-108	4.41E-105	235.4551002
PHOX2B	-1.292927563	0.211023259	-28.30338608	7.64E-107	3.90E-104	233.2558766
RSPO2	-2.082025708	0.483343948	-28.24631418	1.44E-106	6.98E-104	232.6266445
VEGFD	-2.048904891	0.463819143	-28.17163231	3.28E-106	1.52E-103	231.8028309
AMPD1	-2.035458437	0.521119236	-28.01211609	1.92E-105	8.71E-103	230.0416083
HPSE2	-1.735979819	0.582312957	-27.97892617	2.78E-105	1.23E-102	229.6748857
ABCG2	-3.833921068	1.447364649	-27.74102198	3.89E-104	1.69E-101	227.0435361
SCN9A	-1.616688795	0.503400079	-27.71720595	5.07E-104	2.15E-101	226.7798605
TMIGD1	-6.771132903	1.787542878	-27.66802137	8.76E-104	3.64E-101	226.2351746
PRIMA1	-3.263473615	0.772643727	-27.56273544	2.82E-103	1.13E-100	225.0685467
PRKG2	-2.308350382	0.809878197	-27.48679706	6.57E-103	2.52E-100	224.2265555
FAM107A	-2.860579131	1.417207804	-27.11442168	4.17E-101	1.57E-98	220.0912093
FAM180B	-1.108949613	0.189870005	-27.11161012	4.30E-101	1.59E-98	220.0599458
AJUBA	2.595553025	3.587460731	26.89054384	5.08E-100	1.84E-97	217.5999345
NSG2	-1.912526308	0.439672514	-26.87256464	6.20E-100	2.21E-97	217.399706
ELANE	-1.338389387	0.349777564	-26.64121632	8.25E-99	2.83E-96	214.8211986
PIRT	-1.899023166	0.433533394	-26.60709699	1.21E-98	4.08E-96	214.4406019
UGT1A8	-3.248829477	1.029027745	-26.50391784	3.84E-98	1.25E-95	213.289166
TMEM72	-3.551939748	1.201219528	-26.48819971	4.57E-98	1.47E-95	213.1136948
USP2	-3.279094811	1.491903291	-26.40542341	1.16E-97	3.66E-95	212.1893382
ECRG4	-2.738900257	0.705082506	-26.30291652	3.65E-97	1.14E-94	211.0440224
PYY	-6.1125815	1.68249641	-26.24900574	6.68E-97	2.05E-94	210.4413991
GSTM5	-1.568428564	0.707208255	-26.03121872	7.70E-96	2.29E-93	208.0050604
SLC17A8	-1.002750587	0.141556383	-26.01526067	9.21E-96	2.70E-93	207.8264248
PI16	-4.050959887	1.112542981	-25.74841301	1.85E-94	5.34E-92	204.8370489
ADH1B	-4.218204482	1.223574662	-25.55587052	1.61E-93	4.59E-91	202.6775264
LYVE1	-3.729153078	1.757018268	-25.50033096	3.01E-93	8.47E-91	202.0542235
ABCB11	-1.738150174	0.303862495	-25.18373857	1.07E-91	2.96E-89	198.498114
CA1	-7.395044588	2.162661316	-25.10925437	2.47E-91	6.76E-89	197.6607417
KRT80	4.375453123	4.301029673	25.06258898	4.19E-91	1.13E-88	197.1359806
LIFR	-2.185726231	0.910999444	-25.0070082	7.84E-91	2.09E-88	196.5108304
SCN7A	-2.396471476	0.49413964	-24.98402744	1.02E-90	2.63E-88	196.2523103
GUCA2B	-7.07948791	2.27325258	-24.91819979	2.14E-90	5.46E-88	195.511654
HPGDS	-2.022572344	0.954225503	-24.67619784	3.29E-89	8.09E-87	192.7871481
CLDN8	-4.716229495	0.994425899	-24.62405923	5.93E-89	1.44E-86	192.1998401
TNXB	-3.116454423	1.286552263	-24.59858734	7.91E-89	1.90E-86	191.9128759
SST	-4.736574727	1.316828362	-24.38317212	9.03E-88	2.14E-85	189.4850279
FEV	-2.101099516	0.439876378	-24.18715035	8.30E-87	1.95E-84	187.2743047
GLTP	-1.529803955	5.549313612	-23.90243879	2.08E-85	4.78E-83	184.0611634
CLDN1	4.404209819	5.846542774	23.88841866	2.44E-85	5.53E-83	183.9028774
IL6R	-2.684667082	2.88773243	-23.64214301	3.98E-84	8.81E-82	181.1216309
SFRP1	-3.987922197	1.291658851	-23.48275735	2.42E-83	5.31E-81	179.3209158
BCHE	-2.773106446	0.836606457	-23.25454096	3.22E-82	6.98E-80	176.7417358
ATP1A2	-3.087976146	0.810338285	-23.21838045	4.85E-82	1.04E-79	176.3329933
NFE2L3	2.611135058	5.719453944	23.19912597	6.04E-82	1.28E-79	176.1153418
CMA1	-2.577196132	0.671267612	-23.15693775	9.74E-82	2.04E-79	175.6384311
LRRN2	-3.080802701	1.470399605	-23.0973079	1.92E-81	3.98E-79	174.9643165
SULT1A2	-1.63697067	0.497695251	-23.03175768	4.03E-81	8.28E-79	174.2232259
CEMIP	4.429337134	5.212699108	22.973435	7.81E-81	1.59E-78	173.5638115
C2orf88	-3.523652108	2.52597448	-22.71821917	1.41E-79	2.82E-77	170.6779698
SLC4A4	-4.760966059	2.130274806	-22.55169818	9.34E-79	1.84E-76	168.7949061
MAL	-2.560925898	1.114113563	-22.53002551	1.19E-78	2.34E-76	168.5498246
GREM2	-3.789359823	1.690697909	-22.48591337	1.97E-78	3.81E-76	168.0509919
PHLPP2	-2.199628459	2.566003486	-22.47210895	2.30E-78	4.42E-76	167.8948882
TRIB3	3.477628624	5.910256166	22.35353203	8.85E-78	1.62E-75	166.5540166
TNFRSF13B	-1.575405515	0.510987573	-22.294703	1.72E-77	3.13E-75	165.8887996
TRPM6	-3.635547479	1.705253127	-22.28180382	2.00E-77	3.59E-75	165.7429433
C16orf89	-2.934654767	1.131349036	-22.26985906	2.29E-77	4.07E-75	165.6078798
SORCS1	-1.181393463	0.301269205	-22.26462807	2.43E-77	4.28E-75	165.5487316
UGP2	-1.987209895	5.625411045	-22.26360185	2.45E-77	4.29E-75	165.5371279
ADCYAP1R1	-1.095811474	0.232040027	-22.15762486	8.17E-77	1.42E-74	164.3388638
GRIK3	-1.113398882	0.355080382	-22.13828928	1.02E-76	1.75E-74	164.1202503
TRIP13	2.220873427	4.568810686	22.06394454	2.36E-76	4.03E-74	163.2797244
GCG	-4.525648695	1.106018853	-22.04581714	2.90E-76	4.90E-74	163.0747893
CCN5	-2.442564896	0.688121274	-21.99284233	5.29E-76	8.87E-74	162.4759186
CNR1	-1.647396135	0.439594424	-21.98942161	5.50E-76	9.14E-74	162.4372491
ALPI	-3.684581827	1.542563449	-21.97209311	6.70E-76	1.10E-73	162.2413624
FOXQ1	5.071241703	5.52831917	21.95408761	8.21E-76	1.34E-73	162.0378271
APPL2	-1.695964155	5.264506637	-21.93086836	1.07E-75	1.73E-73	161.775362
CDH19	-1.57367923	0.348789745	-21.8657838	2.24E-75	3.60E-73	161.0397053
PEX26	-1.574259456	3.597289508	-21.78747073	5.43E-75	8.60E-73	160.154619
PDE6A	-1.867958749	0.583349101	-21.70680512	1.36E-74	2.11E-72	159.2430632
SH2D7	-2.098042291	0.658255809	-21.67890402	1.86E-74	2.88E-72	158.9277993
ESM1	2.922654339	2.855035622	21.64391926	2.77E-74	4.24E-72	158.5325179
ETFDH	-1.805744224	3.868118413	-21.58028819	5.69E-74	8.66E-72	157.8136414
BRINP3	-2.62036525	0.59093803	-21.52852491	1.02E-73	1.55E-71	157.2289126
SEMA6D	-2.754211933	1.855784006	-21.41122486	3.86E-73	5.75E-71	155.9041198
PRPH	-1.695048138	0.534774054	-21.37448197	5.86E-73	8.66E-71	155.489221
SCN2B	-1.111403172	0.291285557	-21.36867883	6.26E-73	9.18E-71	155.4236959
SOX10	-2.050045909	0.592843856	-21.31960183	1.09E-72	1.58E-70	154.8695906
NEGR1	-1.786748903	0.952482984	-21.26108461	2.12E-72	3.02E-70	154.2089964
ANO5	-1.927743723	0.65594624	-21.25993774	2.14E-72	3.03E-70	154.1960506
STMN2	-3.617971972	1.948729415	-21.25252231	2.33E-72	3.28E-70	154.1123465
UNC5C	-1.332032277	0.890879571	-21.13192078	9.14E-72	1.27E-69	152.7512753
PLAC9	-2.389815219	2.469903812	-21.08795221	1.50E-71	2.07E-69	152.2551852
CD177	-6.399211247	2.712697607	-21.08203319	1.61E-71	2.20E-69	152.1884072
PKIB	-4.093150193	3.098282184	-21.05593194	2.16E-71	2.93E-69	151.8939502
PDZD4	-1.959890058	0.887941528	-20.98905462	4.60E-71	6.20E-69	151.1396019
SLCO4A1	3.174718593	5.277013345	20.97644323	5.31E-71	7.11E-69	150.9973702
KRTAP13-2	-2.074306119	0.284028085	-20.90766169	1.16E-70	1.54E-68	150.2217614
TPH1	-1.945885675	0.601792166	-20.90364257	1.21E-70	1.60E-68	150.1764461
TCEAL5	-1.106035622	0.253036002	-20.83138919	2.74E-70	3.59E-68	149.3619114
CNTN4	-1.382135591	0.811230423	-20.8190523	3.15E-70	4.11E-68	149.2228563
CDKN2B	-3.235370335	3.678561734	-20.62293578	2.89E-69	3.72E-67	147.0132645
LILRB5	-2.060745528	1.229366389	-20.53407091	7.89E-69	1.01E-66	146.0126619
ARHGAP20	-1.090516046	0.521396644	-20.4453354	2.15E-68	2.73E-66	145.0139258
AQP8	-7.570501243	3.055955091	-20.44112334	2.25E-68	2.85E-66	144.9665287
GNG7	-2.206854745	1.568812569	-20.43980724	2.29E-68	2.87E-66	144.9517192
TMEM220	-2.328198203	1.732632506	-20.40358154	3.45E-68	4.29E-66	144.5441252
SEMA3E	-1.253602053	0.28431822	-20.37492549	4.76E-68	5.90E-66	144.221753
SLC51A	-2.693738952	1.698405428	-20.22094642	2.71E-67	3.29E-65	142.490348
ANK2	-1.66100169	0.758691014	-20.2082456	3.12E-67	3.77E-65	142.347598
NCAM1	-1.769947996	0.910579068	-20.1246708	8.01E-67	9.56E-65	141.4085158
PDE2A	-1.769948227	1.288580062	-20.05913251	1.68E-66	1.97E-64	140.6724119
NGB	-1.102889411	0.167728041	-20.03780602	2.13E-66	2.49E-64	140.432941
CCL23	-2.361142428	1.180813324	-20.02947928	2.34E-66	2.71E-64	140.3394498
RHEX	-1.454975206	0.627864902	-20.02880324	2.36E-66	2.72E-64	140.3318596
ABI3BP	-2.540931603	1.472834016	-20.01295459	2.82E-66	3.23E-64	140.1539275
SLC6A19	-3.551536915	0.895375107	-19.98196951	4.00E-66	4.56E-64	139.8061083
CNNM2	-1.310776579	2.104069054	-19.94667731	5.95E-66	6.74E-64	139.4100203
CNTFR	-3.68073967	1.235540255	-19.8535756	1.70E-65	1.91E-63	138.3655499
CWH43	-4.049165952	1.560535429	-19.84723049	1.82E-65	2.04E-63	138.2943893
SCNN1B	-4.516346095	2.24875311	-19.76940572	4.37E-65	4.85E-63	137.4218223
GRIN2D	3.667553522	4.119184671	19.73812615	6.22E-65	6.85E-63	137.071245
HSD3B2	-3.114525376	0.670267954	-19.69010493	1.07E-64	1.17E-62	136.5331747
NPY	-1.606022901	0.429128269	-19.65098671	1.66E-64	1.80E-62	136.0949933
CHGA	-5.878724857	2.528695406	-19.63838086	1.91E-64	2.07E-62	135.9538149
UGT1A10	-3.577618275	2.045798636	-19.6272776	2.16E-64	2.33E-62	135.8294752
SPTBN2	2.541606113	3.374575921	19.61814419	2.40E-64	2.57E-62	135.7272021
B3GALT1	-2.444789646	0.97814278	-19.55599775	4.82E-64	5.13E-62	135.0314842
SLC36A1	-1.740305783	3.676290117	-19.555536	4.84E-64	5.13E-62	135.0263162
CIPC	-1.224747122	3.941402418	-19.52690533	6.68E-64	7.04E-62	134.7059084
ENC1	2.021957684	5.918068686	19.5073735	8.31E-64	8.72E-62	134.4873652
DDX31	1.093377739	3.689230321	19.48859058	1.03E-63	1.07E-61	134.2772317
PRSS22	3.577832101	4.463088705	19.46684339	1.31E-63	1.35E-61	134.0339726
RNF152	-2.31129884	1.623976359	-19.41554796	2.33E-63	2.38E-61	133.4603534
MYOM1	-1.89035925	1.018823506	-19.38159631	3.41E-63	3.45E-61	133.0808086
IQANK1	2.541213566	4.260402732	19.31477245	7.22E-63	7.23E-61	132.3340826
PCSK5	-2.299317593	2.042194756	-19.28246209	1.04E-62	1.03E-60	131.9731727
PDCD4	-1.924311359	5.912022391	-19.22861186	1.90E-62	1.87E-60	131.3718715
TNFRSF12A	2.507485795	6.324967561	19.16226922	3.98E-62	3.91E-60	130.6314486
OSBPL3	1.749250977	4.01786305	19.13446687	5.44E-62	5.32E-60	130.3212817
SCUBE2	-1.95437541	1.296716389	-19.08036737	9.96E-62	9.64E-60	129.7179535
DPP6	-1.099699017	0.193509022	-19.03069194	1.74E-61	1.67E-59	129.1642153
JAM2	-2.081140287	1.751966053	-19.01019386	2.18E-61	2.08E-59	128.9357919
RETSAT	-1.743146346	6.434765419	-18.96182606	3.75E-61	3.56E-59	128.3969658
SLCO4C1	-1.421698748	0.423624176	-18.94526047	4.51E-61	4.27E-59	128.2124767
TMEM236	-3.735872996	2.409625975	-18.90763007	6.87E-61	6.43E-59	127.7934958
OGN	-3.706189495	1.374448777	-18.90394259	7.16E-61	6.67E-59	127.7524469
KIAA1549	1.866357615	2.772308674	18.89181605	8.20E-61	7.61E-59	127.6174646
P2RX1	-1.754627765	1.337242192	-18.88948187	8.42E-61	7.77E-59	127.5914843
ADCY5	-2.365734993	1.367359265	-18.81052705	2.03E-60	1.87E-58	126.7130239
SLC7A5	2.893435573	6.533667537	18.80458399	2.17E-60	1.98E-58	126.6469276
SMPDL3A	-2.575562838	4.722500108	-18.78003633	2.86E-60	2.59E-58	126.3739585
MPZ	-2.013368978	1.488398687	-18.76455839	3.40E-60	3.06E-58	126.2018778
PACC1	1.462158407	3.608690071	18.76130267	3.52E-60	3.16E-58	126.1656847
PIANP	-1.150720828	0.632101062	-18.74786544	4.09E-60	3.66E-58	126.0163182
GFRA1	-1.994911747	0.97094215	-18.74582704	4.19E-60	3.73E-58	125.9936613
TINCR	-1.962461106	0.774053437	-18.74153648	4.39E-60	3.89E-58	125.9459731
TEAD4	2.099589369	5.128260721	18.71122401	6.16E-60	5.43E-58	125.6091173
ANGPTL7	-1.865971831	0.419621517	-18.69768216	7.16E-60	6.29E-58	125.4586626
CLCA4	-6.836019632	2.967083732	-18.6965991	7.25E-60	6.34E-58	125.4466303
NKX2-3	-2.676477602	2.549299432	-18.69290697	7.55E-60	6.57E-58	125.4056134
PTN	-2.521535558	2.420028972	-18.68618791	8.14E-60	7.03E-58	125.3309734
PLPP1	-1.881084282	5.041595728	-18.68611139	8.15E-60	7.03E-58	125.3301233
EPOP	2.790593684	3.474517	18.68324312	8.41E-60	7.23E-58	125.2982621
GPR15	-3.394952055	1.467292043	-18.67019222	9.73E-60	8.32E-58	125.1533023
B4GALNT2	-4.306139729	1.582559499	-18.66114811	1.08E-59	9.17E-58	125.0528582
PPM1H	2.110418016	4.216365962	18.64784707	1.25E-59	1.06E-57	124.9051531
MMRN1	-2.724339953	1.322565269	-18.64046427	1.35E-59	1.14E-57	124.8231775
PLCD1	-2.230627943	3.851763331	-18.63121215	1.50E-59	1.26E-57	124.7204543
CD163L1	-2.573684542	2.065051649	-18.62418195	1.62E-59	1.36E-57	124.6424069
CTSG	-3.167942254	1.340781689	-18.60625155	1.98E-59	1.65E-57	124.4433738
SLC51B	-4.424303233	3.714070425	-18.56874975	3.01E-59	2.50E-57	124.0272111
DUSP14	1.737908278	4.238120588	18.49438672	6.89E-59	5.68E-57	123.2024775
CLDN23	-2.932945521	4.550327702	-18.49139668	7.12E-59	5.85E-57	123.1693297
MEP1B	-3.031163846	1.079076421	-18.44776572	1.16E-58	9.42E-57	122.685754
NAAA	-2.019858409	4.511678968	-18.42932273	1.42E-58	1.15E-56	122.4814132
GNAO1	-1.880297364	0.821407709	-18.42767352	1.45E-58	1.17E-56	122.4631425
MS4A12	-6.363850577	2.742531783	-18.42423475	1.50E-58	1.21E-56	122.4250476
NTN1	-2.287280402	1.783043868	-18.40039861	1.96E-58	1.57E-56	122.1610284
GTF2IRD1	1.992918318	4.976394636	18.36554939	2.89E-58	2.29E-56	121.7751486
PTPN21	-1.31534814	2.873155306	-18.35209931	3.35E-58	2.65E-56	121.626258
P2RY14	-2.239778053	1.755502234	-18.33507107	4.05E-58	3.19E-56	121.4377896
SPPL2A	-1.532923591	4.6260729	-18.295651	6.28E-58	4.93E-56	121.0016275
PYGM	-1.917698908	0.791320554	-18.27723209	7.70E-58	6.02E-56	120.7978988
HJURP	1.677187465	4.339199229	18.27168916	8.19E-58	6.38E-56	120.7365977
WSCD1	-2.802152214	1.77770665	-18.25901726	9.42E-58	7.31E-56	120.5964697
SLC22A5	-1.55884067	2.75941306	-18.2574079	9.59E-58	7.41E-56	120.5786746
CA2	-5.212082798	5.801302642	-18.24917844	1.05E-57	8.09E-56	120.4876844
SLC17A4	-3.097032431	1.968871338	-18.2250497	1.37E-57	1.05E-55	120.2209515
GRAMD2B	-1.500737478	3.568276369	-18.21490439	1.54E-57	1.17E-55	120.1088217
ACKR2	-1.099798446	0.614429557	-18.19929048	1.83E-57	1.39E-55	119.9362768
PDK4	-3.200840557	3.617863586	-18.19566588	1.90E-57	1.44E-55	119.896227
ENTPD5	-2.572808085	4.130695762	-18.16130019	2.79E-57	2.10E-55	119.5165889
GPAT3	-2.494408201	2.888566341	-18.15949562	2.84E-57	2.14E-55	119.4966581
DUSP26	-1.335852537	0.563816637	-18.15745326	2.91E-57	2.18E-55	119.4741015
GGTA1	-1.714653362	1.262136725	-18.14701591	3.26E-57	2.44E-55	119.3588358
ORC6	1.846490451	3.509370668	18.13350751	3.79E-57	2.82E-55	119.2096761
TMEM59L	-1.552268747	0.605023069	-18.10098793	5.44E-57	4.03E-55	118.8506935
DCLK1	-1.158274055	0.502151078	-18.07328368	7.39E-57	5.46E-55	118.5449783
CA4	-6.321454245	2.980860783	-18.06622019	7.99E-57	5.88E-55	118.4670494
TMEM82	-3.3718497	2.119085605	-18.01927481	1.34E-56	9.85E-55	117.9492894
WNT2	2.635205607	2.57577938	18.0163028	1.39E-56	1.01E-54	117.9165212
TMCC3	-2.272122142	3.568096801	-18.00072815	1.65E-56	1.20E-54	117.744821
PLCE1	-1.897571537	2.83438697	-17.99708331	1.72E-56	1.25E-54	117.7046438
SCN4B	-1.37343886	1.06156448	-17.99119937	1.83E-56	1.32E-54	117.6397889
SLC9A9	-1.739941022	1.685096445	-17.97608685	2.17E-56	1.56E-54	117.4732349
TP53INP2	-2.599672553	4.983430253	-17.93578611	3.38E-56	2.43E-54	117.0292377
MDFI	2.950241466	3.810567871	17.92976087	3.62E-56	2.58E-54	116.9628764
ADGRL3	-1.027297489	0.561724399	-17.91380053	4.31E-56	3.07E-54	116.7871156
POLR1B	1.175591067	4.083275885	17.90700146	4.65E-56	3.30E-54	116.7122528
TMEM35A	-2.671596024	1.288606717	-17.8698787	7.01E-56	4.96E-54	116.3036183
NAALADL1	-2.493025308	2.114340428	-17.86666367	7.26E-56	5.12E-54	116.2682376
NR3C2	-2.782659499	3.391890729	-17.81898304	1.23E-55	8.60E-54	115.7436949
P2RY12	-1.152491454	0.505843734	-17.81385219	1.30E-55	9.07E-54	115.6872689
TUBB4A	-1.168513381	0.39913454	-17.76562208	2.22E-55	1.54E-53	115.1570501
XPO5	1.19796601	4.724930175	17.75858577	2.39E-55	1.66E-53	115.0797247
GFRA3	-2.219396553	1.026747212	-17.68740864	5.25E-55	3.62E-53	114.2979331
URB2	1.225455408	3.814090066	17.68271702	5.53E-55	3.80E-53	114.2464279
MARCHF8	-1.334652625	3.919875021	-17.66189948	6.95E-55	4.76E-53	114.01793
TTC26	1.492292427	2.689121845	17.65638226	7.39E-55	5.04E-53	113.9573827
CITED2	-1.749153606	5.095886488	-17.62697223	1.02E-54	6.95E-53	113.6347073
NR5A2	-2.196865061	2.46417793	-17.62373111	1.06E-54	7.18E-53	113.599155
GPM6A	-1.902659422	0.465181187	-17.61422368	1.18E-54	7.94E-53	113.4948759
GDPD2	-2.948781945	1.839818355	-17.60398256	1.32E-54	8.86E-53	113.3825648
GUCA2A	-6.353919319	5.25845651	-17.59334284	1.48E-54	9.93E-53	113.2658994
ANGPTL1	-3.022852717	1.129886901	-17.5760423	1.79E-54	1.20E-52	113.0762345
DHDDS	-1.184332134	4.50536864	-17.54144684	2.62E-54	1.75E-52	112.6971044
MT1M	-4.859629986	3.57714151	-17.52995323	2.97E-54	1.97E-52	112.5711874
P2RY1	-2.389362885	2.302349273	-17.50591566	3.87E-54	2.55E-52	112.3079128
ZC3HAV1L	1.93110185	3.708131191	17.45605608	6.69E-54	4.39E-52	111.762108
ADAMTSL3	-1.659964339	0.781586923	-17.44617787	7.46E-54	4.87E-52	111.6540194
ASB2	-2.336080364	1.735291842	-17.44591852	7.48E-54	4.87E-52	111.6511817
GAP43	-2.315602122	1.002619339	-17.43209873	8.71E-54	5.65E-52	111.4999904
CPM	-2.497348058	2.903919224	-17.42819906	9.09E-54	5.88E-52	111.4573327
S100A11	1.962427834	10.78486337	17.41153179	1.09E-53	7.04E-52	111.2750404
ANLN	2.046823128	4.755383814	17.38602457	1.44E-53	9.29E-52	110.9961503
EDN3	-3.596912276	2.610585612	-17.37949684	1.55E-53	9.94E-52	110.9247945
PCOLCE2	-2.426847457	0.939331775	-17.36698125	1.78E-53	1.14E-51	110.7880034
ENDOD1	-1.557955044	5.185748906	-17.32784833	2.73E-53	1.74E-51	110.3604584
C7	-3.675846814	1.942487441	-17.32511564	2.82E-53	1.79E-51	110.3306118
PTGS1	-2.42275436	3.241744579	-17.32454526	2.83E-53	1.79E-51	110.3243822
ITGA8	-1.49797115	1.506708387	-17.31625995	3.10E-53	1.96E-51	110.233898
GTPBP4	1.103019458	5.178756639	17.29748135	3.81E-53	2.40E-51	110.0288577
PRDX6	-1.276913987	8.020820997	-17.28524925	4.36E-53	2.73E-51	109.8953288
TRANK1	-1.916943893	3.239678285	-17.26037541	5.73E-53	3.56E-51	109.6238756
CCBE1	-1.718856456	0.582175668	-17.25932426	5.79E-53	3.59E-51	109.6124065
HILPDA	2.223544349	5.165675539	17.25813138	5.87E-53	3.62E-51	109.5993911
ATP1B2	-1.255860149	0.794376422	-17.25508463	6.07E-53	3.73E-51	109.5661495
PUS7	1.603984318	4.501855791	17.25453782	6.10E-53	3.74E-51	109.5601837
RIPK2	1.485574989	4.768484829	17.2146672	9.45E-53	5.78E-51	109.1253216
LDB3	-1.951153151	0.719604903	-17.2111053	9.82E-53	5.99E-51	109.0864855
BEST2	-3.830589411	1.696077327	-17.18388268	1.32E-52	8.04E-51	108.789743
TEF	-1.740955842	3.649586338	-17.14412688	2.04E-52	1.24E-50	108.3566072
AHCYL2	-2.680819389	5.187996567	-17.13032916	2.38E-52	1.44E-50	108.2063455
EPB41L3	-2.667146285	2.255335431	-17.1284401	2.43E-52	1.46E-50	108.1857756
TCF21	-1.7138611	1.604171437	-17.12304105	2.57E-52	1.55E-50	108.1269888
NPTX1	-2.120896423	0.554611804	-17.1112821	2.93E-52	1.75E-50	107.9989705
DPT	-3.488841238	2.145906224	-17.08788029	3.78E-52	2.26E-50	107.7442688
EPHX4	2.892613251	3.090936802	17.07324598	4.43E-52	2.64E-50	107.5850395
CCDC69	-2.486522815	3.602476515	-17.06802631	4.69E-52	2.79E-50	107.5282557
FUCA1	-1.681369366	7.032416713	-17.04387078	6.11E-52	3.62E-50	107.265534
ZZEF1	-1.645595886	3.883800274	-17.03577307	6.68E-52	3.94E-50	107.1774842
FUT1	2.04447142	2.669638475	17.03520614	6.72E-52	3.95E-50	107.1713202
CHAD	-1.932445248	1.198165529	-17.03504751	6.73E-52	3.95E-50	107.1695954
TMEM37	-3.144817384	4.299764443	-17.01222124	8.63E-52	5.05E-50	106.9214607
SLC39A10	1.79359022	4.125521756	16.98170121	1.20E-51	7.02E-50	106.5898342
MS4A10	-1.504847115	0.206531477	-16.93969743	1.90E-51	1.11E-49	106.1336985
CASP7	-1.597317174	5.9284823	-16.93764015	1.95E-51	1.13E-49	106.1113658
FHL1	-3.044553415	3.601700719	-16.9352354	2.00E-51	1.16E-49	106.0852621
MIER3	-1.809360578	4.291992083	-16.91030165	2.62E-51	1.51E-49	105.8146665
CBX7	-1.574738238	3.014738334	-16.89115832	3.23E-51	1.86E-49	105.6069883
PLPP3	-1.480380983	3.971311302	-16.89033079	3.26E-51	1.87E-49	105.5980122
SLC6A6	2.647842846	5.144030329	16.88826156	3.33E-51	1.90E-49	105.5755683
AUNIP	1.813923094	2.846611833	16.86769157	4.17E-51	2.38E-49	105.3524981
MXI1	-1.525920669	4.550167553	-16.86704468	4.20E-51	2.39E-49	105.3454841
SLC26A2	-4.58645452	4.746652483	-16.85540178	4.77E-51	2.70E-49	105.2192589
DAAM2	-1.315668234	1.425378702	-16.83821201	5.75E-51	3.25E-49	105.0329434
SPINK2	-2.065864925	0.87785781	-16.83236514	6.13E-51	3.45E-49	104.969583
DNASE1L3	-3.207435754	1.7371309	-16.82019036	7.00E-51	3.93E-49	104.8376698
CDC25B	2.050535294	6.669956804	16.80728178	8.05E-51	4.50E-49	104.6978357
TMEM253	-1.592460342	1.017260507	-16.80277123	8.45E-51	4.71E-49	104.6489818
SKA3	1.949583138	4.590232856	16.80196449	8.53E-51	4.74E-49	104.6402444
CHODL	-1.251092586	0.536721747	-16.78454005	1.03E-50	5.71E-49	104.4515579
ASAP3	-1.872115389	3.128525721	-16.78008594	1.08E-50	5.98E-49	104.4033341
EPHA7	-2.00252225	0.697082418	-16.76730136	1.24E-50	6.85E-49	104.2649386
PDX1	3.457437448	3.880036671	16.76397727	1.29E-50	7.08E-49	104.2289597
RAN	1.107597715	7.96058836	16.73030157	1.86E-50	1.02E-48	103.8645815
ADAMTSL1	-1.306895343	0.977637012	-16.68658592	2.99E-50	1.62E-48	103.3918887
ZNF575	-1.483461181	2.068973042	-16.68034035	3.20E-50	1.73E-48	103.3243857
STIM1	-1.071205596	4.595540276	-16.66959756	3.59E-50	1.94E-48	103.2082935
CAVIN2	-2.592226905	2.72545588	-16.66216353	3.89E-50	2.09E-48	103.1279704
IQGAP3	1.901436075	4.864413178	16.64753159	4.56E-50	2.45E-48	102.9699064
HSD17B2	-3.197175083	2.140599378	-16.62447002	5.86E-50	3.12E-48	102.7208637
CHL1	-1.492944387	0.84422331	-16.58891177	8.62E-50	4.58E-48	102.3370707
RBM28	1.112955319	3.082745456	16.57702008	9.80E-50	5.20E-48	102.2087743
ARNTL2	2.097866969	3.455934464	16.56124428	1.16E-49	6.15E-48	102.038616
NEBL	2.211348134	3.959416187	16.55433851	1.25E-49	6.61E-48	101.9641455
SHCBP1	1.419508165	3.037751611	16.55253158	1.28E-49	6.72E-48	101.9446614
PDZRN4	-1.911765681	0.623887026	-16.54922637	1.32E-49	6.95E-48	101.9090231
PRKCB	-1.811399351	1.403886331	-16.54722537	1.35E-49	7.08E-48	101.8874485
KIAA0513	-1.865420728	2.676529989	-16.52316458	1.76E-49	9.16E-48	101.6280885
CD36	-2.324009901	1.628834857	-16.51529108	1.91E-49	9.95E-48	101.543242
METTL7A	-2.639866676	5.064161356	-16.50443362	2.15E-49	1.12E-47	101.42626
NKRF	1.347925669	3.607378821	16.44765378	3.97E-49	2.06E-47	100.8148771
CGREF1	2.956833115	3.847709232	16.43736977	4.44E-49	2.29E-47	100.7042122
ADAMDEC1	-3.692424101	4.784613015	-16.43478479	4.57E-49	2.35E-47	100.6763989
CLEC10A	-2.616207046	2.00789338	-16.43035826	4.79E-49	2.46E-47	100.6287744
TMEM132A	2.222873103	3.871115866	16.41784762	5.48E-49	2.81E-47	100.4941954
MRGBP	1.478830966	5.435474077	16.40460047	6.33E-49	3.23E-47	100.3517282
RMDN2	-1.547854771	1.896941763	-16.38365516	7.93E-49	4.04E-47	100.1265436
RUVBL1	1.269233508	4.937366509	16.37961381	8.28E-49	4.21E-47	100.0831051
VAT1L	-1.558829924	1.402670138	-16.37227946	8.97E-49	4.55E-47	100.0042801
FJX1	2.046843216	2.631245854	16.35550854	1.07E-48	5.44E-47	99.82407833
DKC1	1.438414155	6.724672737	16.3458634	1.19E-48	6.02E-47	99.72046851
LARGE2	3.605600178	4.633339801	16.33272001	1.37E-48	6.90E-47	99.57931057
PACSIN2	-1.089297034	6.098166063	-16.3276587	1.45E-48	7.27E-47	99.52496244
TMEM41A	1.043570463	3.95973507	16.32467677	1.50E-48	7.49E-47	99.49294498
FAM89A	1.704061538	3.535273876	16.3147681	1.67E-48	8.31E-47	99.38656751
C11orf86	-4.217831717	2.395365422	-16.30160787	1.92E-48	9.55E-47	99.2453135
CDC14A	-1.443005649	2.003939811	-16.28885095	2.20E-48	1.09E-46	99.10842261
LRP8	1.667108531	1.910543498	16.28063932	2.41E-48	1.19E-46	99.02032386
DHRS11	-2.436552468	4.424736276	-16.27683328	2.51E-48	1.24E-46	98.97949549
PLCL2	-2.224998149	2.242603046	-16.26954303	2.71E-48	1.33E-46	98.90129941
KLF4	-2.600280696	5.959728355	-16.26630057	2.81E-48	1.38E-46	98.86652396
RCAN2	-1.887121107	2.850905532	-16.26525466	2.84E-48	1.39E-46	98.85530703
METTL24	-1.406001435	0.60450387	-16.25356784	3.22E-48	1.57E-46	98.72998656
HTR4	-1.220855454	0.467076955	-16.23088741	4.12E-48	2.00E-46	98.48686104
CXCL12	-2.69150324	3.538876392	-16.22803479	4.24E-48	2.05E-46	98.45628965
HAPLN1	-1.621115577	1.166676579	-16.21741785	4.76E-48	2.30E-46	98.34252387
VIP	-3.697471806	2.269715729	-16.20617868	5.37E-48	2.58E-46	98.22211643
CBX8	1.554543835	3.583637139	16.20197917	5.62E-48	2.69E-46	98.17713314
PPP2R3A	-1.735086269	2.007803358	-16.1950616	6.05E-48	2.89E-46	98.10304343
CDK2	1.110055992	4.646567655	16.16733968	8.15E-48	3.88E-46	97.80623349
CNNM4	-1.564147984	5.670304642	-16.15913001	8.90E-48	4.23E-46	97.71836669
NR1H4	-2.491287356	0.940209021	-16.14269096	1.06E-47	5.03E-46	97.54246551
CASQ2	-3.068514668	1.094976848	-16.1422119	1.07E-47	5.05E-46	97.53734031
CTPS1	1.26818517	3.740313786	16.13719352	1.13E-47	5.31E-46	97.48365467
NIBAN1	-2.483741286	2.582280099	-16.13159108	1.20E-47	5.62E-46	97.42372737
SLC25A23	-1.725468127	5.540454115	-16.12565867	1.28E-47	5.97E-46	97.36027781
INSL5	-3.411154846	0.854751675	-16.12192097	1.33E-47	6.20E-46	97.32030543
CPNE7	3.851478016	4.126055615	16.08433495	1.99E-47	9.26E-46	96.91851494
SRPX	-2.599237013	2.977644578	-16.0812203	2.06E-47	9.55E-46	96.88523345
DPF3	-1.351444644	0.843192335	-16.0308985	3.53E-47	1.63E-45	96.3478152
BYSL	1.410580511	5.644565799	15.99625497	5.11E-47	2.36E-45	95.97815886
AGTR1	-1.641930196	0.54317966	-15.96605001	7.07E-47	3.25E-45	95.65608053
FBLIM1	-1.296663404	6.013647678	-15.96175292	7.40E-47	3.39E-45	95.61027668
QSOX2	1.191190684	4.5280818	15.95872781	7.64E-47	3.49E-45	95.57803377
CNTN3	-1.805270639	0.820947854	-15.95751593	7.74E-47	3.53E-45	95.56511759
GARS1	1.198427212	4.8991809	15.9403803	9.30E-47	4.22E-45	95.38252199
GPD1L	-1.433287023	5.28350968	-15.92325072	1.12E-46	5.05E-45	95.20005655
RDH5	-1.350930679	1.287919082	-15.91971594	1.16E-46	5.23E-45	95.16241208
XRCC2	1.691452675	2.631140361	15.9148142	1.22E-46	5.50E-45	95.11021458
ZG16	-6.783833337	3.696147024	-15.91101635	1.27E-46	5.72E-45	95.0697758
ABHD3	-1.813406589	4.691769401	-15.90410561	1.37E-46	6.14E-45	94.99619988
CEP72	1.73667909	3.196965997	15.89132118	1.57E-46	7.01E-45	94.86011776
GNA11	-1.612640192	5.626407245	-15.87264263	1.92E-46	8.50E-45	94.66136306
BEND5	-1.266324784	0.846652185	-15.8684451	2.01E-46	8.87E-45	94.61670882
PPAT	1.506407746	3.81831126	15.86805428	2.02E-46	8.89E-45	94.61255145
RUNDC3B	-1.628776271	1.087432798	-15.86287387	2.13E-46	9.37E-45	94.55744723
VWA2	3.203591296	4.124475338	15.86188046	2.15E-46	9.45E-45	94.54688092
TPX2	1.830079616	6.6526131	15.86085432	2.18E-46	9.54E-45	94.53596686
TSPAN7	-2.897107983	3.589485509	-15.79776066	4.27E-46	1.87E-44	93.86535924
TRPV3	-1.243304749	0.58833611	-15.78412951	4.94E-46	2.15E-44	93.72059748
INHBA	3.285903013	3.372046774	15.7824309	5.03E-46	2.18E-44	93.70256135
HAND2	-2.344908906	1.066993412	-15.77245395	5.59E-46	2.42E-44	93.59663812
UBE2C	2.025772725	7.479602867	15.77056539	5.70E-46	2.47E-44	93.57659022
UGDH	-1.739629251	5.887674178	-15.76420953	6.10E-46	2.63E-44	93.50912621
C1QTNF7	-1.537643953	0.763994119	-15.7386624	8.02E-46	3.45E-44	93.23805203
RCL1	1.045102445	4.112957604	15.73552053	8.29E-46	3.55E-44	93.20472498
SLC12A8	1.174945875	3.73738379	15.73408871	8.42E-46	3.60E-44	93.18953792
PTGDR2	-2.008876597	1.427433105	-15.72164889	9.61E-46	4.09E-44	93.05761068
RAB27A	-1.573626327	3.958811448	-15.71605254	1.02E-45	4.33E-44	92.99827198
LDHD	-3.245678278	3.7139299	-15.70073467	1.20E-45	5.08E-44	92.8358924
GNG2	-1.682827499	2.291611836	-15.67858681	1.52E-45	6.42E-44	92.60120828
BMX	-1.901501563	1.386092992	-15.62944722	2.56E-45	1.08E-43	92.08092866
TWNK	1.392714485	4.463502334	15.62649142	2.64E-45	1.11E-43	92.04965171
LPAR1	-2.151466596	2.873119758	-15.61578508	2.96E-45	1.24E-43	91.93637919
SCIN	-2.549221584	2.163756778	-15.60315289	3.39E-45	1.41E-43	91.80276669
NCAPG2	1.312213225	4.251544266	15.59683156	3.62E-45	1.51E-43	91.73591946
ULBP3	1.741479793	2.668496698	15.59119476	3.85E-45	1.60E-43	91.67631909
BTNL8	-3.494628273	2.790493459	-15.59053264	3.87E-45	1.61E-43	91.66931872
IRAG2	-1.648168822	1.203705552	-15.58631782	4.05E-45	1.68E-43	91.62475932
P2RY4	-1.089446551	0.298577778	-15.58589578	4.07E-45	1.68E-43	91.62029771
KIF20A	1.551659801	4.374084788	15.58112599	4.28E-45	1.76E-43	91.56987676
ADORA3	-1.502780944	1.237077287	-15.57737903	4.46E-45	1.83E-43	91.53027188
ACACB	-1.619037965	2.384071887	-15.56502521	5.08E-45	2.08E-43	91.3997176
TNFRSF17	-3.241462513	2.129966337	-15.56079269	5.31E-45	2.18E-43	91.3549972
TAGLN3	-1.4955492	0.46544063	-15.54752946	6.12E-45	2.50E-43	91.21488714
CMSS1	1.370973418	3.602888812	15.5474413	6.12E-45	2.50E-43	91.21395596
EXOSC2	1.060789144	4.615611796	15.53785058	6.78E-45	2.76E-43	91.11266847
MT1H	-4.032332672	3.286738962	-15.53373679	7.08E-45	2.88E-43	91.06922957
DDX55	1.07159018	3.713600676	15.52670433	7.63E-45	3.08E-43	90.99498106
SLIT3	-2.090522565	1.7172705	-15.5253985	7.73E-45	3.12E-43	90.98119546
BMP5	-2.111220037	1.268704544	-15.52340618	7.90E-45	3.18E-43	90.96016343
ADCY9	-1.381799625	3.096850612	-15.52217818	8.00E-45	3.21E-43	90.94720047
DSCC1	1.815988799	4.09108098	15.51391886	8.74E-45	3.50E-43	90.86002338
RELN	-1.012670084	0.441392288	-15.50554652	9.55E-45	3.81E-43	90.77167042
SLC25A20	-1.558556994	5.144668196	-15.49804228	1.03E-44	4.12E-43	90.69249306
SHE	-1.022319516	1.038621503	-15.48569058	1.18E-44	4.68E-43	90.56220022
BCAR3	-1.384825497	3.21140304	-15.44007531	1.91E-44	7.57E-43	90.08134987
CCT6A	1.195525096	7.833116078	15.42665296	2.20E-44	8.69E-43	89.9399572
POLR1G	1.59311978	2.792997441	15.42187332	2.32E-44	9.12E-43	89.88961872
GPT	-3.274859991	3.103651534	-15.41220031	2.57E-44	1.01E-42	89.78776143
TROAP	1.810713404	4.130662212	15.41163499	2.58E-44	1.01E-42	89.7818093
EYA2	-2.764812628	1.638930331	-15.40907104	2.65E-44	1.04E-42	89.75481505
MTHFD2	1.501499793	4.292036132	15.3931026	3.14E-44	1.23E-42	89.58673013
CD209	-2.054792059	1.800501659	-15.39229726	3.17E-44	1.24E-42	89.57825468
HIGD1A	-1.665280145	5.807707964	-15.38768181	3.32E-44	1.29E-42	89.529685
POLR1C	1.291658931	4.242633101	15.38709382	3.35E-44	1.30E-42	89.52349773
KCNN3	-1.041828193	0.876339677	-15.38536807	3.41E-44	1.32E-42	89.50533879
RBPMS2	-2.542291484	1.968943542	-15.36084155	4.41E-44	1.71E-42	89.24734311
UTP4	1.113127923	5.106796601	15.35379149	4.76E-44	1.84E-42	89.17321124
ZBTB16	-1.717254265	0.649316769	-15.33674826	5.69E-44	2.19E-42	88.99405222
MCM10	1.585312198	3.019984887	15.33275207	5.94E-44	2.28E-42	88.95205479
BUB1	1.45224405	4.301942837	15.33219888	5.97E-44	2.29E-42	88.94624141
RHPN1	2.693078957	3.970648533	15.32766554	6.27E-44	2.39E-42	88.89860443
PDCD2L	1.668942618	3.823013064	15.31227288	7.37E-44	2.81E-42	88.73689499
HS3ST6	-1.130294095	0.243860605	-15.30673732	7.82E-44	2.97E-42	88.67875524
SUGCT	-1.797275506	1.924207924	-15.29190629	9.14E-44	3.46E-42	88.52302412
FTSJ1	1.088832847	5.674928096	15.28899508	9.42E-44	3.57E-42	88.49246197
TLR3	-1.866752086	2.45505679	-15.27062353	1.14E-43	4.32E-42	88.29964571
HPGD	-3.159285705	3.91201002	-15.26425928	1.22E-43	4.61E-42	88.23287073
EZH2	1.27705971	4.649481243	15.26133893	1.26E-43	4.75E-42	88.20223324
CPNE8	-1.922315889	2.083424506	-15.26022825	1.28E-43	4.79E-42	88.19058167
ZBTB7B	-1.471569674	5.926529827	-15.25610226	1.33E-43	5.00E-42	88.14730086
TMEM255A	-1.175102378	0.765137572	-15.24863954	1.44E-43	5.39E-42	88.06902938
C1orf115	-2.387480109	4.925020768	-15.24235217	1.54E-43	5.75E-42	88.00309656
RFC3	1.721974812	5.193700713	15.23333267	1.69E-43	6.32E-42	87.90853083
ANPEP	-4.572622678	5.020643236	-15.20610928	2.26E-43	8.40E-42	87.62323258
CBX2	2.43492082	2.888977888	15.20495824	2.28E-43	8.48E-42	87.6111741
TFAP4	1.330939232	3.569574183	15.18082838	2.94E-43	1.09E-41	87.35846386
MALL	-2.488084587	3.616535812	-15.16848438	3.35E-43	1.24E-41	87.22924475
ZER1	-1.271398083	5.316463668	-15.16361074	3.53E-43	1.30E-41	87.17823766
PRR11	1.398672754	3.883222231	15.16142439	3.61E-43	1.33E-41	87.15535751
TMOD1	-1.767550477	1.103728124	-15.16016195	3.66E-43	1.34E-41	87.14214665
FGL2	-2.691965572	3.279593384	-15.14966661	4.09E-43	1.50E-41	87.03233391
TCEAL2	-1.658705305	0.461411745	-15.14582504	4.26E-43	1.55E-41	86.9921468
SHISAL1	-1.684888192	0.985685127	-15.12848006	5.11E-43	1.86E-41	86.81074721
DCUN1D5	1.280658483	2.943588782	15.11583759	5.83E-43	2.12E-41	86.67857804
TIMP1	2.031909122	9.029001259	15.11207663	6.07E-43	2.20E-41	86.63926766
PDE9A	-2.685399687	3.605179522	-15.10659662	6.42E-43	2.33E-41	86.58199614
SCD	2.593288516	7.921114365	15.10392828	6.61E-43	2.39E-41	86.55411213
SMOX	2.028173886	4.469621716	15.09979035	6.90E-43	2.49E-41	86.51087488
NOB1	1.191950506	6.471709801	15.09710411	7.10E-43	2.56E-41	86.48280879
DHRS9	-4.057799987	3.134007462	-15.08799766	7.81E-43	2.81E-41	86.38767775
TGFBI	2.83714528	8.038657548	15.08583522	7.99E-43	2.87E-41	86.36509103
TEX10	1.002798466	3.953388027	15.08117636	8.39E-43	3.01E-41	86.31643321
KIF23	1.387558717	3.705675996	15.07380282	9.06E-43	3.24E-41	86.23943474
HTR3E	-1.069371012	0.292217926	-15.06647815	9.79E-43	3.50E-41	86.16296083
PADI2	-3.697502378	4.547279504	-15.05827312	1.07E-42	3.80E-41	86.07731258
TXNRD3	1.188929864	2.944384102	15.05517947	1.10E-42	3.92E-41	86.04502407
CCNYL1	-1.167651332	3.878230054	-15.04905929	1.18E-42	4.17E-41	85.98115528
TTLL6	-1.565755833	1.166345217	-15.04877932	1.18E-42	4.17E-41	85.97823376
ATP11A	1.898936795	4.219096182	15.04747557	1.19E-42	4.22E-41	85.96462957
FMO4	-1.544017187	2.358773205	-15.04744905	1.20E-42	4.22E-41	85.9643528
LYNX1	-1.583231	1.185540641	-15.03718953	1.33E-42	4.69E-41	85.85731368
SGK1	-2.208953511	3.743125729	-15.02930111	1.45E-42	5.08E-41	85.7750318
GDF15	3.015189606	7.5427325	15.01834102	1.62E-42	5.69E-41	85.66073794
ADH1C	-5.138430952	4.632826822	-15.01781763	1.63E-42	5.71E-41	85.65528078
TTLL4	1.064343189	3.876048449	15.00788195	1.81E-42	6.33E-41	85.55169898
MT1F	-2.849007714	3.828581189	-15.00654336	1.83E-42	6.40E-41	85.53774597
SMPD1	-1.853978678	4.996131671	-14.99935021	1.98E-42	6.87E-41	85.46277485
PLAAT2	-2.992237119	2.360565357	-14.99638384	2.04E-42	7.08E-41	85.4318618
MMP28	-2.937043018	3.010323847	-14.99273297	2.12E-42	7.34E-41	85.39381858
SELENOP	-3.240227428	4.153755011	-14.98713283	2.25E-42	7.77E-41	85.33547044
CPNE5	-1.678720313	2.032058672	-14.97358757	2.59E-42	8.92E-41	85.19437689
DNAI4	-1.49747932	1.305532154	-14.97307513	2.60E-42	8.95E-41	85.1890401
APLN	2.310644235	2.958040545	14.94873272	3.36E-42	1.15E-40	84.93560716
MYOCD	-1.896988012	1.205481573	-14.94769497	3.40E-42	1.16E-40	84.92480654
KCNMA1	-1.713041095	0.977434648	-14.93127829	4.03E-42	1.38E-40	84.75398554
MADCAM1	-1.877953378	1.247587845	-14.92907636	4.13E-42	1.41E-40	84.73107936
MRPL17	1.182117731	6.136413464	14.92323587	4.39E-42	1.49E-40	84.67032839
LAMA1	-1.276934351	0.742180814	-14.92110637	4.48E-42	1.52E-40	84.64818029
CCND1	1.687492513	6.924097856	14.91490491	4.78E-42	1.62E-40	84.58368844
MTM1	-1.317722315	4.205174499	-14.91143331	4.96E-42	1.68E-40	84.54759034
MSX2	3.319689066	3.705634109	14.89835077	5.69E-42	1.92E-40	84.41158616
WDR43	1.227030466	5.806995266	14.86806533	7.80E-42	2.63E-40	84.09692408
SCG3	-1.498509171	0.513189982	-14.84073229	1.04E-41	3.49E-40	83.81315493
SNTB1	2.043708566	4.445484292	14.83984665	1.05E-41	3.52E-40	83.80396375
ACOX1	-1.401913579	5.320012408	-14.82311339	1.25E-41	4.16E-40	83.63034718
PBLD	-2.275280553	3.733159477	-14.79805267	1.62E-41	5.38E-40	83.37047497
KIF18B	1.681286962	3.865819165	14.79178416	1.73E-41	5.73E-40	83.30549985
RCSD1	-1.49905315	2.23564767	-14.77275063	2.11E-41	6.98E-40	83.1082789
FANCI	1.343985044	3.585952923	14.7685363	2.20E-41	7.28E-40	83.06462478
SULT1A1	-2.083629844	2.400074839	-14.75241045	2.60E-41	8.58E-40	82.89763147
SMIM14	-1.774406566	5.038550003	-14.74858646	2.71E-41	8.89E-40	82.85804244
CELSR1	1.978563829	2.957589863	14.74753105	2.74E-41	8.97E-40	82.84711679
TTC22	-1.639328104	4.067907861	-14.74535453	2.80E-41	9.16E-40	82.82458611
CHGB	-2.539476579	1.070791389	-14.74314671	2.87E-41	9.36E-40	82.80173291
ADTRP	-3.595883836	2.859864322	-14.73906723	2.99E-41	9.75E-40	82.75950971
RGS9	-1.003864896	1.28308341	-14.72283836	3.54E-41	1.15E-39	82.59158516
EVA1A	2.58927593	3.082419416	14.72191265	3.58E-41	1.16E-39	82.58200882
MORN5	-2.128420817	0.524045001	-14.70453251	4.28E-41	1.39E-39	82.40225938
ENTR1	1.110404019	5.662115061	14.69087979	4.94E-41	1.60E-39	82.26112014
C7orf31	-1.594340516	2.306430186	-14.68903192	5.03E-41	1.62E-39	82.24202139
RPGRIP1L	1.025923594	1.766912834	14.68842153	5.06E-41	1.63E-39	82.23571278
SLCO2A1	-2.258441706	3.860880269	-14.68841498	5.07E-41	1.63E-39	82.23564509
NBPF1	-1.209339381	2.105102155	-14.68321656	5.35E-41	1.72E-39	82.18192253
SLC4A10	-1.180994839	0.325800893	-14.68283881	5.37E-41	1.72E-39	82.17801899
NEFL	-1.807431625	0.572917228	-14.68118743	5.46E-41	1.75E-39	82.16095469
PINK1	-1.405807834	3.396848418	-14.66941741	6.17E-41	1.97E-39	82.03935396
VSIR	-1.745275156	4.57044942	-14.66339918	6.57E-41	2.09E-39	81.97719255
MET	1.784194063	6.053704918	14.65571733	7.11E-41	2.26E-39	81.89786305
SYNPO	-1.750991238	4.336976965	-14.65245327	7.36E-41	2.34E-39	81.86416057
CCNF	1.446065801	3.790866142	14.64406147	8.03E-41	2.54E-39	81.77752672
ASPG	-1.710611098	0.824112774	-14.63712478	8.63E-41	2.73E-39	81.70593025
PGM5	-2.919402168	2.246575805	-14.63657919	8.67E-41	2.74E-39	81.70029954
DIAPH3	1.52389089	3.032869149	14.63492645	8.82E-41	2.78E-39	81.68324328
FGFBP2	-1.249359638	0.575031357	-14.61747072	1.06E-40	3.33E-39	81.50314784
ADRB2	-1.313159637	1.100644863	-14.60484392	1.21E-40	3.78E-39	81.37292884
CSE1L	1.51071345	7.120407326	14.584218	1.49E-40	4.67E-39	81.16031518
RTKN	1.124681955	5.528298947	14.57388893	1.66E-40	5.19E-39	81.05388894
TGIF2	1.738977939	4.776165212	14.56858797	1.75E-40	5.48E-39	80.99928211
SEC14L2	1.478590263	2.053439005	14.54859852	2.16E-40	6.71E-39	80.79343892
CKAP2L	1.453676611	3.079367841	14.53979204	2.36E-40	7.33E-39	80.70279047
SEMA6A	-2.44512849	2.768309431	-14.5251792	2.75E-40	8.51E-39	80.55242535
THRB	-1.927079274	1.4900612	-14.52225231	2.83E-40	8.76E-39	80.52231531
ITM2A	-2.282340663	3.345530323	-14.52172158	2.85E-40	8.79E-39	80.51685581
CORO2B	-1.363507601	0.922738279	-14.50711456	3.31E-40	1.02E-38	80.36662819
ARHGAP44	-2.078867377	2.510503427	-14.4963744	3.70E-40	1.14E-38	80.25621005
ATP13A4	-1.207429966	0.606972946	-14.48094367	4.34E-40	1.33E-38	80.09762839
SCNN1G	-1.800826239	0.492941339	-14.48020629	4.38E-40	1.34E-38	80.0900521
RRP12	1.336892103	4.435025086	14.4789684	4.43E-40	1.35E-38	80.0773337
CCT2	1.037591095	7.352565242	14.474856	4.62E-40	1.41E-38	80.03508493
PRR7	2.672565349	3.745325538	14.47415026	4.66E-40	1.42E-38	80.02783501
NME1	1.916804252	4.8463181	14.46865031	4.93E-40	1.50E-38	79.97134019
UGT2A3	-4.228821957	2.846148117	-14.46584124	5.08E-40	1.54E-38	79.94248919
MMP7	4.815107641	4.875723045	14.46328333	5.21E-40	1.58E-38	79.91621982
RNF150	-1.588301268	0.880373754	-14.45865577	5.47E-40	1.65E-38	79.86870047
PTPRH	-2.125933243	4.957528429	-14.45495362	5.68E-40	1.71E-38	79.83068859
SOX9	1.853845744	7.453848198	14.44543526	6.27E-40	1.89E-38	79.73297722
DDIAS	1.596723494	2.592903386	14.44492619	6.30E-40	1.89E-38	79.72775214
SECTM1	-3.115463183	4.495677407	-14.44211472	6.48E-40	1.95E-38	79.69889637
CNTN1	-1.343838776	0.538465078	-14.44117728	6.55E-40	1.96E-38	79.68927545
PHLDA1	2.451868124	5.262977655	14.43962691	6.65E-40	1.99E-38	79.67336457
ANKRD13B	2.020827557	3.463159722	14.42869803	7.45E-40	2.22E-38	79.5612258
MOCS1	-1.744515104	2.61285397	-14.42561804	7.69E-40	2.29E-38	79.52962922
TRIM29	3.330716466	4.085949782	14.42470674	7.76E-40	2.31E-38	79.520281
LRRC1	-1.030645668	4.599227828	-14.40475093	9.53E-40	2.83E-38	79.31563526
CCNO	2.547467981	3.870481119	14.40158955	9.85E-40	2.92E-38	79.28322647
RRM2	1.531539136	5.266776627	14.40089458	9.92E-40	2.93E-38	79.2761024
LGALS9C	-2.4263031	1.475033029	-14.39440703	1.06E-39	3.13E-38	79.20960627
CHRDL1	-3.402501161	2.164894899	-14.36925941	1.37E-39	4.05E-38	78.9519678
CHP2	-4.818651138	4.358879209	-14.36730677	1.40E-39	4.12E-38	78.93197098
PPA1	1.200077454	7.564396628	14.35624929	1.57E-39	4.60E-38	78.81875369
ARHGEF37	-1.588087138	3.011235665	-14.35440304	1.60E-39	4.69E-38	78.79985355
ZMYND19	1.277435988	5.124755431	14.35153397	1.65E-39	4.82E-38	78.77048487
MYLK	-2.733001822	3.474592096	-14.34879287	1.70E-39	4.95E-38	78.74242855
CBFB	1.314966837	5.437886825	14.33372835	1.98E-39	5.76E-38	78.58827709
UHRF1	1.749599179	3.826387551	14.32029317	2.27E-39	6.61E-38	78.45085661
IARS1	1.102561631	6.257983144	14.30552175	2.65E-39	7.68E-38	78.29983212
RBFOX3	-1.351936991	0.357451737	-14.28837574	3.16E-39	9.14E-38	78.12461326
PLEKHN1	1.830925618	2.067567608	14.28168805	3.38E-39	9.78E-38	78.0562947
NUGGC	-1.238348701	0.730720111	-14.27802437	3.51E-39	1.01E-37	78.01887401
PSAT1	2.439443466	6.040505783	14.27142713	3.75E-39	1.08E-37	77.95150038
AEN	1.308939634	4.570479584	14.26011188	4.22E-39	1.21E-37	77.83597571
CNN2	1.19838889	7.180824601	14.25724801	4.34E-39	1.25E-37	77.80674297
SLC22A18AS	-2.071612676	3.070802487	-14.25586028	4.41E-39	1.26E-37	77.79257863
CKS2	1.545068506	8.012350775	14.255022	4.44E-39	1.27E-37	77.78402277
SFRP5	-1.864165128	0.579512478	-14.25448715	4.47E-39	1.28E-37	77.77856396
EXO1	1.499477827	3.425820062	14.24891161	4.73E-39	1.35E-37	77.72166394
NEK2	1.408987156	4.705089357	14.22086989	6.31E-39	1.79E-37	77.43563566
ENHO	-1.533257513	0.930002969	-14.2160251	6.63E-39	1.88E-37	77.38624303
CRACD	-1.976257918	2.590083101	-14.21035873	7.02E-39	1.99E-37	77.32848361
FANCA	1.358329643	3.061576152	14.19725777	8.03E-39	2.27E-37	77.19497906
TDP2	-1.74588912	6.628719251	-14.18808541	8.82E-39	2.48E-37	77.1015404
PLSCR4	-1.638980789	3.591605305	-14.18200598	9.39E-39	2.64E-37	77.03962396
MACC1	2.18964798	4.233510887	14.18176752	9.41E-39	2.64E-37	77.03719552
SLC2A13	-1.506349718	2.394566938	-14.18035187	9.55E-39	2.68E-37	77.02277948
KPNA2	1.242094628	5.785723683	14.17820708	9.76E-39	2.73E-37	77.00093953
MELK	1.440866869	4.902147268	14.17473324	1.01E-38	2.83E-37	76.96556923
SIM2	2.184943176	2.026619747	14.16857236	1.08E-38	3.01E-37	76.90284891
METTL1	1.334554655	4.818738156	14.15636755	1.22E-38	3.40E-37	76.7786342
FCER1A	-1.90730774	1.343639126	-14.14631831	1.35E-38	3.77E-37	76.67639284
GRIK5	-1.293294953	0.707409648	-14.13964481	1.45E-38	4.03E-37	76.608514
WDR75	1.06899149	4.901172841	14.13892187	1.46E-38	4.05E-37	76.60116151
ACADS	-2.225693241	5.946572735	-14.13083059	1.58E-38	4.40E-37	76.51888252
CEP55	1.619492184	5.14842156	14.13014956	1.60E-38	4.42E-37	76.51195818
SSBP2	-1.287265921	1.387783595	-14.12508061	1.68E-38	4.64E-37	76.46042437
RIOK3	-1.438971696	5.609907619	-14.11766092	1.81E-38	4.99E-37	76.38500629
GIMAP1	-1.135040071	1.466118118	-14.113838	1.89E-38	5.18E-37	76.34615464
GLIPR2	-1.90942718	4.32584147	-14.11208178	1.92E-38	5.26E-37	76.32830808
CBX4	1.400320361	5.363941851	14.10500953	2.06E-38	5.65E-37	76.25645023
TESK2	-1.094487063	2.643816512	-14.10454724	2.07E-38	5.67E-37	76.25175369
MYH11	-4.136878424	4.147095544	-14.0936815	2.32E-38	6.32E-37	76.14138444
CNGA3	-1.127426075	0.313295721	-14.09072996	2.39E-38	6.49E-37	76.11141042
ANK3	-1.207945394	1.85395994	-14.08504296	2.53E-38	6.87E-37	76.05366474
FNBP1	-1.727384516	4.046143632	-14.08470351	2.54E-38	6.89E-37	76.05021835
GPX3	-2.603156462	4.578900852	-14.07555325	2.79E-38	7.54E-37	75.95732932
KCNK3	-1.24206062	0.472117299	-14.07444901	2.82E-38	7.62E-37	75.94612138
DISP2	-1.391956372	1.091587854	-14.07276193	2.87E-38	7.74E-37	75.92899847
LMOD1	-3.085414169	3.495699954	-14.07053958	2.93E-38	7.90E-37	75.90644422
MMP11	3.493950122	5.729748687	14.05416979	3.47E-38	9.33E-37	75.74035863
B3GNTL1	1.168038263	1.971212856	14.04719083	3.72E-38	9.99E-37	75.66957721
PAFAH2	-1.170999968	4.723302028	-14.04612856	3.76E-38	1.01E-36	75.65880485
C5orf34	1.252157805	2.085961267	14.01438343	5.20E-38	1.39E-36	75.33704937
BEX1	-2.108500695	0.975802996	-14.0045691	5.75E-38	1.53E-36	75.2376409
HSD11B2	-2.603678084	6.938201001	-13.99874192	6.10E-38	1.62E-36	75.17863254
C1orf112	1.171642182	2.551751124	13.99674565	6.22E-38	1.65E-36	75.15842002
PPIL1	1.144682455	6.206144676	13.98781741	6.81E-38	1.81E-36	75.06803623
PLCG2	-1.440192562	1.761666857	-13.98233274	7.21E-38	1.91E-36	75.01252564
AP3S2	-1.015562293	3.049634064	-13.97703724	7.60E-38	2.01E-36	74.95893884
PAMR1	-1.506001615	2.2786445	-13.97103153	8.08E-38	2.13E-36	74.89817627
KIF2C	1.428335055	4.822879261	13.96872248	8.28E-38	2.18E-36	74.87481765
WDR12	1.001797654	4.086581366	13.96148369	8.91E-38	2.34E-36	74.80160035
ECT2	1.7500155	5.543482531	13.95793998	9.23E-38	2.43E-36	74.76576345
SEMA3G	-1.803950984	2.04565755	-13.95630093	9.39E-38	2.46E-36	74.74918939
CTHRC1	3.175201726	5.079377699	13.932196	1.20E-37	3.14E-36	74.50554155
FMO5	-2.036936025	3.197791445	-13.92814879	1.25E-37	3.27E-36	74.46465179
C1QTNF2	-1.13252078	1.358449742	-13.92589813	1.28E-37	3.34E-36	74.44191515
ADAMTS12	2.259558461	2.660457123	13.9254201	1.29E-37	3.35E-36	74.43708621
CENPN	1.244456045	3.394523641	13.9247352	1.29E-37	3.37E-36	74.43016771
FCER2	-1.660266191	0.619841778	-13.90870905	1.52E-37	3.96E-36	74.26832245
CENPA	1.44009768	4.159933049	13.90594214	1.57E-37	4.07E-36	74.24038842
MOB3B	-1.498382404	3.841820361	-13.90531965	1.58E-37	4.09E-36	74.23410432
HSPB8	-2.692450605	2.722328648	-13.8932136	1.78E-37	4.62E-36	74.11191662
PNO1	1.106991225	5.097451338	13.87686029	2.10E-37	5.45E-36	73.94693736
CHP1	-1.308718899	7.000962609	-13.87589545	2.12E-37	5.49E-36	73.93720638
FOXF2	-1.991449204	2.805787218	-13.86643017	2.34E-37	6.04E-36	73.84175967
GNG8	-1.73075255	0.959699142	-13.86612213	2.35E-37	6.05E-36	73.83865391
C14orf132	-1.559055418	1.551902639	-13.8654411	2.36E-37	6.08E-36	73.83178773
SYNM	-3.326822615	2.497589397	-13.86352772	2.41E-37	6.19E-36	73.81249768
TRIM40	-2.158888216	1.682417564	-13.86303895	2.42E-37	6.22E-36	73.80757022
CLIC5	-2.100359013	4.004759155	-13.86012771	2.49E-37	6.39E-36	73.77822282
ITM2C	-2.336728957	9.036456908	-13.85429395	2.64E-37	6.77E-36	73.71942278
CCDC68	-2.089725555	3.011082227	-13.85072867	2.74E-37	7.01E-36	73.68349299
SIGLEC8	-1.216530406	0.79314596	-13.84339126	2.95E-37	7.54E-36	73.60956183
CYP27B1	1.41450815	2.184830384	13.84300634	2.96E-37	7.56E-36	73.60568394
EDIL3	-2.122145019	3.591644634	-13.84012344	3.05E-37	7.77E-36	73.57664132
FBXO41	1.69688655	3.015774855	13.83370605	3.26E-37	8.27E-36	73.51200172
CYS1	-1.677594676	1.658919959	-13.83223267	3.31E-37	8.39E-36	73.49716297
SCUBE1	-1.108213446	0.849964043	-13.81933499	3.77E-37	9.53E-36	73.36729796
CAD	1.291293681	5.18801508	13.81417531	3.97E-37	1.00E-35	73.31536129
KAT2B	-1.623064536	3.002172401	-13.81347843	4.00E-37	1.01E-35	73.30834725
SGCA	-2.029683354	1.310407983	-13.81003152	4.14E-37	1.04E-35	73.2736569
HMCN2	-1.871442243	1.576955039	-13.80895707	4.18E-37	1.05E-35	73.26284425
EIF4E3	-1.666010911	2.691537342	-13.78961153	5.09E-37	1.28E-35	73.06822709
SCG2	-2.333775885	2.059025655	-13.78751024	5.20E-37	1.30E-35	73.04709552
LMO3	-1.769611334	0.769115835	-13.7807949	5.56E-37	1.39E-35	72.97957282
CENPI	1.421028295	2.733943013	13.77622396	5.83E-37	1.46E-35	72.93362064
KAT2A	1.428373531	6.011398404	13.74682511	7.84E-37	1.96E-35	72.63823797
HROB	1.364417211	2.985017238	13.7464281	7.87E-37	1.96E-35	72.63425103
ATP8B1	-1.513807107	6.1814211	-13.74173913	8.26E-37	2.05E-35	72.58716638
FABP2	-3.487373841	2.895544309	-13.73576028	8.77E-37	2.18E-35	72.5271401
MFSD12	1.40703357	4.979634523	13.72746584	9.53E-37	2.37E-35	72.44388579
IL16	-1.280454258	1.483233759	-13.71181962	1.12E-36	2.77E-35	72.28690214
ABHD5	-1.054403256	3.299269935	-13.70483305	1.20E-36	2.96E-35	72.21683029
CILP	-2.754256081	1.462749951	-13.69931433	1.27E-36	3.13E-35	72.161492
LGI4	-1.961566785	1.745710201	-13.69460062	1.33E-36	3.27E-35	72.11423393
RNASEL	-1.175106022	2.93195267	-13.6944631	1.33E-36	3.27E-35	72.11285536
RGS16	2.094090837	4.392504933	13.6857194	1.45E-36	3.57E-35	72.02521445
XPOT	1.295099241	5.569738057	13.67809742	1.57E-36	3.85E-35	71.94883808
CST1	4.811000953	4.712963353	13.67663948	1.59E-36	3.89E-35	71.93423091
SALL2	-1.172970008	0.946628607	-13.67326753	1.65E-36	4.02E-35	71.90045018
RAD54L	1.443111961	2.957507895	13.64857193	2.11E-36	5.15E-35	71.65316329
SYNPO2	-3.061242325	2.45401287	-13.64580639	2.17E-36	5.29E-35	71.62548374
PRELID3A	1.417595135	2.200614959	13.64528555	2.18E-36	5.31E-35	71.62027115
LRRC19	-3.022257231	4.05007974	-13.64038614	2.29E-36	5.57E-35	71.57124162
BCAS1	-2.84254994	3.702585883	-13.62963905	2.55E-36	6.20E-35	71.46372193
TOMM34	1.59499528	7.025363931	13.62438601	2.69E-36	6.52E-35	71.41118206
RGMA	-1.753916974	1.334887382	-13.61895662	2.84E-36	6.88E-35	71.35688822
POP1	1.312318542	3.356750438	13.61168166	3.06E-36	7.40E-35	71.28415473
TNS4	3.040742742	5.775887298	13.60055915	3.42E-36	8.26E-35	71.17298937
GTSE1	1.322297062	3.983973118	13.59614978	3.58E-36	8.62E-35	71.12893119
STUM	-1.876146669	0.791452089	-13.59569544	3.59E-36	8.65E-35	71.12439174
ANO10	-1.1562557	4.735623808	-13.59270106	3.70E-36	8.91E-35	71.09447636
FCRLA	-1.55984023	0.79947079	-13.59087644	3.77E-36	9.06E-35	71.07624898
CPT1A	-1.239457265	6.124919096	-13.58847881	3.86E-36	9.27E-35	71.05229908
TMEM97	1.511032825	6.16772166	13.58594234	3.96E-36	9.50E-35	71.02696455
MGLL	-1.509082502	5.439815733	-13.58120922	4.16E-36	9.93E-35	70.97969561
C1orf210	-1.620012279	5.567360898	-13.58119812	4.16E-36	9.93E-35	70.97958472
RBM47	-1.15644979	5.869748682	-13.57081302	4.61E-36	1.10E-34	70.87589738
RFC4	1.164847181	4.622687078	13.56585081	4.85E-36	1.15E-34	70.82636667
MACIR	-1.33167895	4.667052265	-13.55888501	5.20E-36	1.23E-34	70.75685129
PMAIP1	1.839078997	4.119412022	13.55781221	5.26E-36	1.24E-34	70.74614676
NFXL1	1.031299339	3.365177061	13.55669502	5.32E-36	1.26E-34	70.73499972
CDC6	1.576090734	4.428783115	13.55048992	5.66E-36	1.33E-34	70.67309467
KIF4A	1.351271341	4.516831672	13.54814774	5.79E-36	1.36E-34	70.64973134
CDCA5	1.452374802	5.109821989	13.54760487	5.82E-36	1.37E-34	70.64431654
WDR77	1.347836776	5.548127918	13.54074257	6.24E-36	1.47E-34	70.57587742
UBE2T	1.469862769	5.513665278	13.53758826	6.44E-36	1.51E-34	70.54442429
HHLA2	-3.077268449	4.520917852	-13.535997	6.54E-36	1.53E-34	70.52855842
PUM3	1.119784243	5.857054019	13.53276646	6.76E-36	1.58E-34	70.49635052
SLC26A3	-6.084972145	5.678223741	-13.52823483	7.07E-36	1.65E-34	70.45117721
WDR62	1.478643645	2.494569883	13.52512781	7.30E-36	1.70E-34	70.42020912
PDE8A	-1.095550629	4.070517507	-13.52400927	7.38E-36	1.72E-34	70.40906129
RAP1A	-1.095447457	5.143548972	-13.52072783	7.62E-36	1.78E-34	70.37635974
MYC	1.816440023	7.114871244	13.50761803	8.69E-36	2.02E-34	70.24574994
NCAPD3	1.032405386	3.830717619	13.48035031	1.14E-35	2.65E-34	69.97428076
CDCA3	1.460261962	3.907947352	13.47348313	1.22E-35	2.83E-34	69.90595433
CD1D	-1.209029891	1.502200766	-13.44709374	1.59E-35	3.68E-34	69.64354185
SETBP1	-1.187529865	1.074260543	-13.44392504	1.64E-35	3.79E-34	69.61204925
PAQR4	1.787566739	4.167012252	13.4437949	1.65E-35	3.79E-34	69.61075596
JPH1	1.607917672	4.220103669	13.43396023	1.82E-35	4.18E-34	69.51303558
ARL14	-2.309883574	4.252945988	-13.42233623	2.04E-35	4.68E-34	69.39758009
SRI	-1.423137151	6.683851253	-13.42125596	2.06E-35	4.73E-34	69.3868527
PLXNA1	1.224801583	4.554950053	13.41257937	2.25E-35	5.14E-34	69.30070691
FANCD2	1.177494997	3.172347106	13.40838935	2.35E-35	5.35E-34	69.25911566
NUF2	1.610596691	3.817571608	13.40792301	2.36E-35	5.37E-34	69.25448707
LRRN4CL	-1.582560527	2.091819519	-13.38286114	3.03E-35	6.88E-34	69.00585107
CEACAM1	-2.215679264	6.696732737	-13.38147053	3.07E-35	6.97E-34	68.99206154
BTNL3	-3.171039958	3.708522607	-13.38018713	3.11E-35	7.05E-34	68.9793357
EME1	1.303889735	2.013157536	13.3797482	3.12E-35	7.07E-34	68.9749836
INA	-1.257359798	0.463424403	-13.37554986	3.25E-35	7.37E-34	68.93335885
INAFM2	-1.174220737	4.003851771	-13.37408317	3.30E-35	7.47E-34	68.91881874
PEX11A	-1.283044769	3.767617637	-13.37270924	3.35E-35	7.56E-34	68.9051989
SYNC	-1.314810847	1.144530896	-13.37078188	3.41E-35	7.70E-34	68.88609401
P2RX4	-1.283594327	4.043885809	-13.36612859	3.57E-35	8.05E-34	68.83997396
C8orf88	-1.398163071	0.8067735	-13.36187082	3.73E-35	8.39E-34	68.79778074
NACAD	-1.011343835	0.892983797	-13.35869206	3.85E-35	8.65E-34	68.76628447
TSHZ1	-1.18838629	3.442779981	-13.33672401	4.79E-35	1.08E-33	68.54871609
BMP6	-1.537800834	1.445278872	-13.33353866	4.95E-35	1.11E-33	68.51718319
B3GALT4	-1.579179161	3.874437629	-13.33147867	5.05E-35	1.13E-33	68.49679262
NCAPH	1.226517639	3.742215169	13.3182266	5.76E-35	1.29E-33	68.36565481
C2orf15	1.189509299	2.852081517	13.31528226	5.93E-35	1.32E-33	68.33652724
KCNMB1	-2.198783997	1.755065478	-13.31477964	5.96E-35	1.33E-33	68.3315553
FAM163B	-1.183280985	0.526900989	-13.3122789	6.11E-35	1.36E-33	68.30681902
FGFR2	-2.356658917	2.728839318	-13.3102019	6.24E-35	1.39E-33	68.28627597
HSP90AB1	1.194019112	10.57944217	13.30999703	6.25E-35	1.39E-33	68.28424969
WDR4	1.369164871	4.63560895	13.30996691	6.25E-35	1.39E-33	68.28395184
E2F7	1.426605285	2.236117853	13.30671195	6.46E-35	1.43E-33	68.25176129
GPM6B	-1.649840698	1.47312057	-13.29793596	7.05E-35	1.55E-33	68.16498843
SAPCD2	1.931326549	5.158447677	13.29242745	7.45E-35	1.64E-33	68.11053711
C2CD4A	3.136439877	3.767382413	13.28507814	8.01E-35	1.76E-33	68.03790664
ADAM33	-1.564329622	1.311891218	-13.28175893	8.28E-35	1.82E-33	68.00511058
ACTR3B	1.120706987	2.640108686	13.26683184	9.60E-35	2.10E-33	67.85766999
SIAE	-1.557582216	5.027250637	-13.26188071	1.01E-34	2.20E-33	67.80878369
GSN	-1.927599582	6.424142633	-13.25282249	1.10E-34	2.41E-33	67.71936796
CPED1	-1.778083762	2.032815803	-13.2515601	1.12E-34	2.43E-33	67.70690898
NEU4	-2.566912961	2.528157744	-13.24807365	1.16E-34	2.52E-33	67.67250294
CSRP1	-1.457893016	6.157683225	-13.24029563	1.25E-34	2.72E-33	67.59576164
CCR2	-1.607693235	1.34431793	-13.23975076	1.26E-34	2.73E-33	67.59038657
SHISA3	-1.940093669	1.292150678	-13.23563825	1.31E-34	2.84E-33	67.54982046
SULT2B1	2.686573613	3.857617097	13.23344454	1.34E-34	2.90E-33	67.52818408
CCNB1	1.490708686	6.669970779	13.22925309	1.39E-34	3.02E-33	67.486849
DGAT2	1.83876538	3.318564993	13.22837084	1.41E-34	3.04E-33	67.47814934
SOX4	1.628576809	6.568145926	13.22209003	1.50E-34	3.23E-33	67.4162236
ERCC6L	1.52064422	2.76745881	13.21978474	1.53E-34	3.30E-33	67.39349808
TESC	3.656354161	5.532586119	13.21022619	1.68E-34	3.63E-33	67.2992912
AURKA	1.446681911	5.65032681	13.1973093	1.91E-34	4.12E-33	67.17203833
LYAR	1.300536339	5.295988093	13.19084936	2.04E-34	4.38E-33	67.10842023
SLC22A23	-1.419051951	3.636189279	-13.18559715	2.15E-34	4.61E-33	67.05670717
ALKAL2	-1.296971131	0.894047991	-13.17909754	2.29E-34	4.91E-33	66.99272638
NUDCD1	1.336167941	3.395766293	13.15852381	2.81E-34	6.02E-33	66.79030543
STYK1	-1.689251344	3.298728364	-13.14818083	3.11E-34	6.66E-33	66.68860189
ACAN	1.525505274	1.686506244	13.14397782	3.24E-34	6.93E-33	66.64728462
GPER1	-1.90632262	1.713764597	-13.14048248	3.36E-34	7.17E-33	66.61292897
SLC7A6	1.186736573	2.859007545	13.13940875	3.39E-34	7.24E-33	66.60237619
AMPD2	1.015922109	4.095988697	13.13448666	3.56E-34	7.59E-33	66.55400665
PLAC8	-3.445487845	4.754000881	-13.13254009	3.63E-34	7.73E-33	66.53488017
CHAF1B	1.27705649	3.336848014	13.12159333	4.05E-34	8.59E-33	66.4273461
CPT2	-1.077085323	2.763714342	-13.1209253	4.07E-34	8.64E-33	66.42078525
SETD6	1.004426021	2.851591318	13.11943613	4.13E-34	8.75E-33	66.40616041
FLVCR2	-1.517311056	2.100108459	-13.10660285	4.69E-34	9.92E-33	66.2801614
AKR1B10	-3.899055228	4.191751948	-13.09906156	5.06E-34	1.07E-32	66.20614849
RANBP1	1.042790833	6.008448927	13.09841567	5.09E-34	1.07E-32	66.19981049
HAUS5	1.107810469	3.753968097	13.09763175	5.13E-34	1.08E-32	66.19211828
SLC23A1	-1.923102235	1.600612005	-13.08980924	5.54E-34	1.17E-32	66.11537192
IRF4	-2.017365515	1.743003456	-13.0852646	5.79E-34	1.22E-32	66.07079515
GIMAP8	-1.484811978	2.50195797	-13.08290364	5.93E-34	1.25E-32	66.0476403
PUS1	1.382849828	4.545328028	13.07992038	6.11E-34	1.28E-32	66.0183854
RCN1	1.3062713	5.403921152	13.0792494	6.15E-34	1.29E-32	66.01180604
GINS1	1.618022348	4.486127491	13.07818807	6.21E-34	1.30E-32	66.00139931
TLCD2	-1.449063976	3.361881014	-13.07183127	6.61E-34	1.38E-32	65.9390774
NOP58	1.156716729	5.941085135	13.06331337	7.19E-34	1.50E-32	65.8555919
PAPSS2	-2.052599753	5.987532021	-13.06019884	7.42E-34	1.55E-32	65.82507264
B3GALT5	-2.850321453	2.420948775	-13.05848797	7.54E-34	1.57E-32	65.80830933
TOM1L2	-1.217326153	4.330936715	-13.05689944	7.66E-34	1.60E-32	65.79274577
KCNA3	-1.210306011	0.807171163	-13.05160085	8.07E-34	1.68E-32	65.74083971
CCN4	2.063206705	2.747942202	13.04385363	8.72E-34	1.81E-32	65.6649655
E2F1	1.645533742	5.072753825	13.03909353	9.13E-34	1.89E-32	65.61835749
CDKL1	-1.036412351	1.684782844	-13.0349361	9.52E-34	1.97E-32	65.57765741
CFAP157	1.061940815	1.467168365	13.03114901	9.88E-34	2.04E-32	65.54058854
NOP56	1.309137188	6.466687039	13.0208486	1.09E-33	2.26E-32	65.43979322
TUBAL3	-2.798988051	3.314744222	-13.01797782	1.12E-33	2.32E-32	65.41170813
DBNDD1	2.088000676	3.800638568	13.01193643	1.19E-33	2.46E-32	65.35261486
MYORG	-1.321031643	5.271651013	-13.01104261	1.20E-33	2.48E-32	65.34387329
PCP4L1	-1.742168729	0.778725105	-13.01069552	1.21E-33	2.48E-32	65.34047873
URB1	1.005470168	3.817333479	13.00315846	1.30E-33	2.67E-32	65.26677866
SULT1B1	-3.090839264	4.297115662	-12.99126034	1.46E-33	3.00E-32	65.15047822
BLACAT1	2.027831147	1.991580642	12.98744426	1.52E-33	3.11E-32	65.11318858
TMEM171	-2.450368255	5.124919968	-12.98571606	1.54E-33	3.16E-32	65.09630286
PTGER4	-1.646407455	4.456482356	-12.97328677	1.74E-33	3.56E-32	64.9748939
MOGAT2	-3.31288561	3.542945133	-12.97273361	1.75E-33	3.58E-32	64.96949195
S100P	2.828205758	10.02469685	12.97234229	1.76E-33	3.59E-32	64.96567057
CEACAM7	-5.143877526	6.423727756	-12.95868876	2.01E-33	4.10E-32	64.8323758
PSD	-2.163648673	1.539541514	-12.95721224	2.04E-33	4.15E-32	64.81796529
MIDEAS	-1.00015033	3.394702903	-12.95663547	2.05E-33	4.17E-32	64.81233632
CDHR5	-2.612692712	6.348414278	-12.95153733	2.16E-33	4.38E-32	64.76258713
EGFL6	1.861228952	2.101017955	12.94110504	2.39E-33	4.84E-32	64.66081651
CDC45	1.601879488	4.363260366	12.93534494	2.53E-33	5.12E-32	64.6046425
RACGAP1	1.066252596	5.491390712	12.93348879	2.58E-33	5.20E-32	64.58654357
MTFR2	1.367224408	3.420059702	12.92993609	2.67E-33	5.38E-32	64.55190554
VEGFA	1.424839431	5.047876539	12.92604293	2.77E-33	5.59E-32	64.51395364
CHEK1	1.228300071	4.12382691	12.91944727	2.96E-33	5.95E-32	64.44967013
ZNF121	1.553017762	4.172480119	12.91813494	3.00E-33	6.02E-32	64.43688166
WASHC2C	-1.038993308	3.876243366	-12.91493536	3.09E-33	6.20E-32	64.40570504
CP	-1.76920225	0.97571101	-12.90691618	3.35E-33	6.69E-32	64.32758371
RAD18	1.017661688	3.582215236	12.9022858	3.50E-33	6.99E-32	64.28248671
FAM166C	2.122623516	2.509232016	12.88726807	4.06E-33	8.08E-32	64.13628001
EIF5A2	1.297824026	2.684162609	12.86900817	4.85E-33	9.64E-32	63.95862567
CLDN2	4.887315197	5.64535895	12.86645889	4.97E-33	9.87E-32	63.93383347
ARRDC4	-1.66120374	4.504980816	-12.86527593	5.03E-33	9.97E-32	63.92232979
ZNF74	1.099768024	3.252258998	12.86364043	5.11E-33	1.01E-31	63.90642634
ATAD2	1.505320789	4.442854578	12.86170448	5.21E-33	1.03E-31	63.8876026
BIRC5	1.445853262	5.706125736	12.86102076	5.25E-33	1.04E-31	63.88095506
BVES	-1.28348732	1.010249601	-12.85763911	5.42E-33	1.07E-31	63.84807885
SDCBP2	-2.466419505	5.521865	-12.85654142	5.48E-33	1.08E-31	63.83740805
CREB3L3	-2.221259383	1.169248916	-12.85145144	5.76E-33	1.13E-31	63.78793405
PAICS	1.233612332	6.394881472	12.8375468	6.60E-33	1.30E-31	63.65283382
REEP2	-1.409073618	1.244763046	-12.8364217	6.67E-33	1.31E-31	63.64190537
FCRL2	-1.013364857	0.57088657	-12.81074765	8.57E-33	1.68E-31	63.39265947
JADE3	1.259675244	3.792703948	12.8060838	8.97E-33	1.76E-31	63.34740991
B3GNT7	-3.533494634	4.088204886	-12.80457755	9.11E-33	1.78E-31	63.33279782
NEDD4L	-1.091550338	2.795084058	-12.80452121	9.11E-33	1.78E-31	63.33225124
MARVELD3	-1.126587505	4.069422864	-12.80422452	9.14E-33	1.78E-31	63.32937321
HLF	-1.24570373	1.068062811	-12.7938207	1.01E-32	1.97E-31	63.22847146
ARRB1	-1.132235281	3.697044767	-12.78976753	1.05E-32	2.05E-31	63.18917313
LGALS4	-1.886748412	10.53050015	-12.77696657	1.19E-32	2.32E-31	63.06510102
STBD1	-1.074431637	1.684757137	-12.77541175	1.21E-32	2.35E-31	63.05003544
HOMER1	1.589756483	2.336142466	12.77138211	1.26E-32	2.44E-31	63.01099418
ADAT2	1.351656521	2.930636362	12.770765	1.27E-32	2.45E-31	63.00501583
RHBDF2	1.38532061	4.37594362	12.77004366	1.28E-32	2.47E-31	62.99802802
TMEM140	-1.164888786	4.185654465	-12.7687985	1.29E-32	2.50E-31	62.98596622
MT1G	-3.697276484	6.450322463	-12.76564838	1.33E-32	2.57E-31	62.9554539
JPH2	-1.875268227	1.32200347	-12.76470368	1.34E-32	2.59E-31	62.94630414
MASP1	-1.61694163	0.712023828	-12.75741156	1.44E-32	2.78E-31	62.87568964
MLXIPL	2.670521219	4.208311537	12.75648936	1.46E-32	2.80E-31	62.8667609
CXCL3	2.868110121	5.393949092	12.75200198	1.52E-32	2.92E-31	62.8233185
MCM3	1.043041111	7.108163619	12.74790355	1.58E-32	3.04E-31	62.78364856
PCK1	-3.234975201	3.884347427	-12.74725295	1.59E-32	3.05E-31	62.77735179
MFAP5	-2.649516338	2.327056328	-12.74196227	1.68E-32	3.21E-31	62.72615273
FRMD3	-1.821274289	1.954874914	-12.73535086	1.79E-32	3.42E-31	62.66218822
XPNPEP3	1.079986756	2.999413863	12.73531231	1.79E-32	3.42E-31	62.66181529
S100B	-1.937799827	2.347609407	-12.73483533	1.80E-32	3.43E-31	62.65720124
EIF3B	1.06101575	6.760164899	12.72089756	2.06E-32	3.92E-31	62.52241441
KIF18A	1.268315663	2.842886573	12.71952643	2.09E-32	3.97E-31	62.50915885
DDX10	1.009658499	3.732962033	12.71487106	2.18E-32	4.14E-31	62.46415807
GHR	-1.507839129	1.131084154	-12.71132161	2.26E-32	4.29E-31	62.42985344
FBXL22	-1.015241433	0.95974814	-12.70842883	2.32E-32	4.40E-31	62.40189896
PCNX2	1.123690422	2.109043456	12.70289238	2.45E-32	4.64E-31	62.34840666
DPEP1	4.899999812	6.595613698	12.7000387	2.52E-32	4.77E-31	62.32083952
CKAP2	1.421628785	5.186145653	12.69860629	2.56E-32	4.83E-31	62.30700343
EXOSC3	1.001618872	3.016390755	12.69766056	2.58E-32	4.87E-31	62.29786873
TICRR	1.317152972	2.430788456	12.69255307	2.71E-32	5.11E-31	62.24854226
SNAP25	-1.304336399	0.525106451	-12.68879682	2.81E-32	5.29E-31	62.21227216
NEURL1B	-1.505176522	4.602942888	-12.67876044	3.10E-32	5.83E-31	62.11538915
GNL3	1.119579676	6.707228853	12.66953596	3.39E-32	6.36E-31	62.02637883
PPP1R12B	-2.006032375	3.087994145	-12.66484209	3.55E-32	6.66E-31	61.981099
ACAA2	-1.609889896	5.92069158	-12.66226759	3.64E-32	6.81E-31	61.95626757
SORD	1.33508187	3.596835217	12.66154577	3.66E-32	6.85E-31	61.94930598
TGIF1	1.023924833	5.169192951	12.66062315	3.70E-32	6.91E-31	61.94040814
SUV39H2	1.132244812	3.573237984	12.65849347	3.77E-32	7.05E-31	61.91987037
FOSL1	2.721317177	4.129295973	12.65650096	3.85E-32	7.18E-31	61.90065715
TACR2	-2.54983233	1.898803509	-12.64955197	4.12E-32	7.66E-31	61.83366232
EML1	-1.427766554	1.854975935	-12.63734754	4.63E-32	8.61E-31	61.71604663
SLC2A4	-1.682593969	1.75038386	-12.63575069	4.71E-32	8.73E-31	61.70066192
PABPC1L	2.401137498	3.655323982	12.63351384	4.81E-32	8.91E-31	61.67911306
LYPD8	-4.598168341	4.71605433	-12.63091206	4.93E-32	9.13E-31	61.65405096
AP1S3	1.434564815	2.707264452	12.62415629	5.26E-32	9.74E-31	61.58898769
CES2	-2.248725979	6.35257565	-12.62287772	5.33E-32	9.85E-31	61.57667616
PRMT3	1.170877847	3.887210297	12.61469581	5.77E-32	1.07E-30	61.4979067
PRKACB	-2.236301862	4.319415652	-12.61142422	5.96E-32	1.10E-30	61.46641779
PAQR5	-1.838898712	3.008679435	-12.60992476	6.04E-32	1.11E-30	61.4519869
SYP	-1.371226247	1.373583054	-12.60789112	6.16E-32	1.13E-30	61.4324166
CDCA4	1.302676268	4.811933697	12.60519894	6.33E-32	1.16E-30	61.40651151
ZNF692	1.400924034	4.162682154	12.59833785	6.76E-32	1.24E-30	61.34050474
PRDX4	1.253481181	7.697668378	12.59791553	6.79E-32	1.25E-30	61.33644244
PDGFD	-1.490105594	2.239658108	-12.5958378	6.93E-32	1.27E-30	61.31645787
F13A1	-2.784836264	3.031282926	-12.59392291	7.06E-32	1.29E-30	61.29804106
BMP2	-1.937724428	3.892699741	-12.59074721	7.28E-32	1.33E-30	61.2675015
FXYD5	1.832185464	6.65235257	12.58906278	7.40E-32	1.35E-30	61.25130455
TNFSF15	1.460535177	2.822603657	12.58114719	7.98E-32	1.46E-30	61.17520615
NMB	1.684699268	4.217367303	12.57589436	8.40E-32	1.53E-30	61.12472067
TCF7	1.71329103	3.875131939	12.57531227	8.45E-32	1.54E-30	61.11912685
DACT3	-1.58780044	1.622256306	-12.57421988	8.54E-32	1.55E-30	61.10862944
CENPH	1.283518486	4.414736924	12.56244826	9.57E-32	1.74E-30	60.99553974
RASD2	-2.246935403	2.86178702	-12.56000514	9.80E-32	1.78E-30	60.9720758
HHIP	-1.176228244	0.85908392	-12.5599007	9.81E-32	1.78E-30	60.97107278
RHOU	-1.459841891	4.697083584	-12.55743589	1.00E-31	1.82E-30	60.94740305
XDH	-2.479788594	3.502681615	-12.55155192	1.06E-31	1.92E-30	60.89090877
SLC22A17	-1.52026109	2.144065316	-12.54976095	1.08E-31	1.95E-30	60.87371573
GALNT6	1.753824981	4.869630505	12.53813006	1.21E-31	2.18E-30	60.76209267
STRIP2	1.633147387	2.13085898	12.53649167	1.23E-31	2.21E-30	60.74637328
DCAF13	1.193077245	4.472150641	12.52971349	1.31E-31	2.36E-30	60.68135207
PPP1R16B	-1.551340047	2.195531415	-12.52821749	1.33E-31	2.39E-30	60.66700384
TSPAN1	-2.371106839	8.48331316	-12.52818913	1.33E-31	2.39E-30	60.66673187
PGM1	-1.483374145	5.613905807	-12.52670074	1.35E-31	2.42E-30	60.65245756
GIMAP7	-1.811228414	3.635276509	-12.52592109	1.36E-31	2.44E-30	60.64498075
RPP40	1.307507942	3.574569566	12.52548838	1.37E-31	2.45E-30	60.64083117
PRKAR2B	-1.938546219	2.448547541	-12.52465156	1.38E-31	2.46E-30	60.6328065
NDN	-1.889126606	3.806661922	-12.52041855	1.44E-31	2.56E-30	60.59221861
KIF14	1.457994501	2.441422261	12.5198834	1.44E-31	2.58E-30	60.58708791
NDRG2	-1.502991406	4.843308546	-12.51615957	1.50E-31	2.67E-30	60.55138902
SPC25	1.206316754	4.284042864	12.51524484	1.51E-31	2.69E-30	60.54262074
MSX1	2.245193965	2.902985849	12.51200791	1.56E-31	2.77E-30	60.51159537
STX1A	1.64669437	2.963422143	12.5075263	1.63E-31	2.89E-30	60.46864699
IGSF3	-1.205331645	3.606033832	-12.50489777	1.67E-31	2.96E-30	60.44346105
TRIM59	1.14604476	2.291284685	12.50434089	1.68E-31	2.98E-30	60.43812546
LITAF	-1.109721463	6.622945479	-12.49930241	1.76E-31	3.12E-30	60.38985684
DONSON	1.019424736	3.585992253	12.49544724	1.83E-31	3.23E-30	60.35293128
CLMN	-1.227613502	3.517150572	-12.49447525	1.84E-31	3.26E-30	60.34362226
SMYD1	-1.211907145	0.340629991	-12.48499059	2.02E-31	3.56E-30	60.25280597
NKD2	3.053815894	3.874289672	12.4786744	2.15E-31	3.78E-30	60.19234841
EXOSC7	1.015729305	4.486140704	12.47826337	2.16E-31	3.79E-30	60.1884147
CFL2	-1.73834826	2.916635628	-12.47774209	2.17E-31	3.81E-30	60.18342582
ITIH5	-1.664791555	2.272959319	-12.46337438	2.49E-31	4.37E-30	60.04596668
LARGE1	-1.085378544	2.672965999	-12.46252852	2.51E-31	4.40E-30	60.03787674
UTP14A	1.246739845	4.927215121	12.45707605	2.64E-31	4.63E-30	59.98573571
GDPD3	-2.243236211	3.639147093	-12.45682386	2.65E-31	4.64E-30	59.98332437
FOLR2	-2.566072019	3.460242746	-12.44734114	2.90E-31	5.07E-30	59.89267279
PBX4	1.453591419	2.375141221	12.44019741	3.11E-31	5.43E-30	59.8244056
ARMCX1	-1.617469778	2.637204519	-12.43807942	3.17E-31	5.54E-30	59.80416961
TRAP1	1.236444893	5.835155742	12.43721577	3.20E-31	5.58E-30	59.79591853
SCGB2A1	-2.579296314	1.777361969	-12.42488559	3.60E-31	6.27E-30	59.67815282
AC136428.1	-2.379917604	1.409639844	-12.42144239	3.72E-31	6.47E-30	59.64527801
FAM151A	-1.329428365	1.615232143	-12.41870768	3.82E-31	6.63E-30	59.61917106
SYNGR1	-1.397460988	1.165294553	-12.41769396	3.86E-31	6.69E-30	59.60949442
TAF1A	1.166329724	2.769756589	12.40678978	4.29E-31	7.43E-30	59.505433
TCF7L1	-1.182546784	2.28339884	-12.40658351	4.30E-31	7.43E-30	59.50346498
MS4A2	-1.202818453	0.84668059	-12.40405801	4.40E-31	7.61E-30	59.4793707
TCEAL7	-1.700850776	2.062987587	-12.40166941	4.50E-31	7.78E-30	59.45658497
COL11A1	3.058435006	2.978740316	12.40135973	4.52E-31	7.80E-30	59.45363103
NR3C1	-1.654563199	2.516780655	-12.39139403	4.97E-31	8.57E-30	59.35859114
HACD3	1.020739398	5.881463863	12.3860317	5.23E-31	9.01E-30	59.30746922
COL7A1	2.229535491	3.001601884	12.38427334	5.32E-31	9.15E-30	59.29070845
WNT3	1.337615962	1.689946521	12.38331349	5.37E-31	9.23E-30	59.28155965
RHEBL1	1.341796902	2.415595132	12.3760386	5.76E-31	9.89E-30	59.2122315
GRAMD1A	1.402255429	5.34932593	12.37416221	5.86E-31	1.01E-29	59.19435352
MPC1	-1.164886243	6.13946661	-12.36853298	6.19E-31	1.06E-29	59.1407277
NOP16	1.203344549	4.909097124	12.3540521	7.11E-31	1.22E-29	59.00283862
PDE3A	-2.098192684	2.434420802	-12.35062154	7.35E-31	1.25E-29	58.97018513
BRCA1	1.223744015	3.278850707	12.34642118	7.65E-31	1.30E-29	58.93021103
E2F5	1.310588201	2.939102128	12.34620348	7.66E-31	1.31E-29	58.92813946
NTMT1	1.154923243	4.490234201	12.34400507	7.83E-31	1.33E-29	58.90722073
DTL	1.260136619	3.918736394	12.33454074	8.57E-31	1.46E-29	58.81718685
ZNF239	1.596423371	3.075093373	12.33451185	8.57E-31	1.46E-29	58.81691207
PYCR1	1.690667516	6.481294562	12.31373411	1.05E-30	1.77E-29	58.61938555
APOBEC3A	-1.480554	0.968459838	-12.30735083	1.11E-30	1.88E-29	58.55873826
SLC35G1	-1.18592892	2.546768817	-12.30675268	1.12E-30	1.89E-29	58.55305615
SPATA12	1.217315268	1.272441701	12.2980162	1.22E-30	2.05E-29	58.47008105
AHCY	1.517179146	8.153668711	12.29774604	1.22E-30	2.06E-29	58.46751568
SPATA33	1.081763059	2.72530724	12.29079531	1.30E-30	2.20E-29	58.40152456
KLF9	-1.830398324	3.850376313	-12.29024779	1.31E-30	2.21E-29	58.39632722
GTF3A	1.643327769	7.368830713	12.28665095	1.35E-30	2.28E-29	58.36218714
HSPD1	1.308376495	8.020196403	12.28043851	1.44E-30	2.41E-29	58.3032334
RAB36	1.641477108	2.980010859	12.27854841	1.46E-30	2.46E-29	58.28530023
SCP2	-1.060557902	5.63050899	-12.2782711	1.47E-30	2.46E-29	58.28266932
PNPT1	1.009206411	4.834864742	12.27777368	1.47E-30	2.47E-29	58.27795015
PPP1R1A	-1.495145234	0.592112134	-12.27339759	1.54E-30	2.57E-29	58.23643729
MAD2L1	1.43872481	4.709521534	12.27121139	1.57E-30	2.62E-29	58.21570147
OLFM1	-1.597006206	1.603732289	-12.26739387	1.63E-30	2.72E-29	58.17949744
GYPC	-1.644321398	2.976653134	-12.26647092	1.64E-30	2.74E-29	58.17074546
HEATR1	1.047194349	4.095668762	12.2650386	1.67E-30	2.77E-29	58.15716406
SESN2	-1.208121965	4.478394092	-12.25318863	1.86E-30	3.10E-29	58.04483422
SLC9A1	-1.474055603	5.085423926	-12.24570789	2.00E-30	3.32E-29	57.97395232
ZC3H8	1.038323366	2.930198846	12.23939536	2.13E-30	3.53E-29	57.9141579
ACVRL1	-1.716311111	5.195574547	-12.2355417	2.21E-30	3.66E-29	57.87766307
CDK1	1.534150479	5.514048642	12.23213227	2.28E-30	3.77E-29	57.84538042
HRCT1	-2.719135458	4.017109115	-12.22278869	2.49E-30	4.12E-29	57.75693461
RUNX1	1.287985433	3.937008386	12.21424736	2.70E-30	4.46E-29	57.67611519
CLBA1	1.152367506	2.781815777	12.20692206	2.90E-30	4.78E-29	57.60682679
OSR1	-1.238453497	0.773936145	-12.1997181	3.10E-30	5.11E-29	57.53870838
NAP1L3	-1.214009567	1.090386562	-12.19340284	3.30E-30	5.42E-29	57.47901138
STAP1	-1.172561625	0.77723585	-12.19144542	3.36E-30	5.52E-29	57.46051165
ACO2	-1.110620777	4.914235963	-12.18629397	3.53E-30	5.78E-29	57.41183284
NANP	1.199597414	3.391942167	12.1801734	3.74E-30	6.12E-29	57.35401096
CRYAB	-2.023051754	2.853153696	-12.1762407	3.88E-30	6.35E-29	57.31686666
NPR1	-1.360986303	1.793654598	-12.16672768	4.25E-30	6.95E-29	57.22704361
WDR74	1.094496965	4.386410693	12.16186494	4.45E-30	7.27E-29	57.18114395
CLDN5	-2.110951958	2.863689551	-12.15633272	4.69E-30	7.64E-29	57.12893734
MAOA	-2.16321498	5.9651185	-12.14394893	5.27E-30	8.58E-29	57.01212125
MTBP	1.191795602	1.851665758	12.14231547	5.36E-30	8.70E-29	56.99671774
IQCN	-1.014681492	0.813801681	-12.13747168	5.61E-30	9.10E-29	56.95104765
CLU	-2.643094346	4.483072251	-12.12972298	6.04E-30	9.79E-29	56.87800927
ABCD3	-1.026714236	4.908380874	-12.12848656	6.11E-30	9.89E-29	56.86635729
SALL4	1.771304458	1.754021332	12.12686111	6.20E-30	1.00E-28	56.85104015
OSBPL1A	-1.518740916	3.014217083	-12.11026353	7.26E-30	1.17E-28	56.69470047
PTK2B	-1.274450362	4.493902973	-12.10995666	7.28E-30	1.18E-28	56.69181108
SUCLG2	-1.254375025	6.977777452	-12.10650475	7.52E-30	1.21E-28	56.65931144
CD44	1.319601399	6.620528595	12.10610373	7.55E-30	1.22E-28	56.6555362
PAG1	-1.577891384	3.133856393	-12.10116942	7.91E-30	1.27E-28	56.60908958
HSPB6	-2.808904321	2.250395523	-12.08667228	9.08E-30	1.46E-28	56.47268891
S100A2	2.694145282	3.370143166	12.07356129	1.03E-29	1.65E-28	56.34940852
SHMT2	1.356805309	6.743503339	12.07217265	1.04E-29	1.67E-28	56.33635578
GGCT	1.179801688	6.080144075	12.07095083	1.05E-29	1.69E-28	56.32487171
CXCL1	2.869592229	6.795309284	12.06895327	1.07E-29	1.72E-28	56.3060978
RECQL4	1.893989936	4.535744949	12.06466982	1.12E-29	1.79E-28	56.26584595
CFD	-3.134106002	5.273814111	-12.06166786	1.15E-29	1.84E-28	56.23764113
SLC35D1	-1.231822191	5.049955721	-12.0614206	1.15E-29	1.84E-28	56.23531812
CA12	-2.498743542	5.532301575	-12.06057337	1.16E-29	1.85E-28	56.22735884
AOC3	-2.397906317	3.704242328	-12.05450423	1.23E-29	1.96E-28	56.17035112
SLC9A2	-2.412615141	3.33832813	-12.05268928	1.25E-29	1.99E-28	56.1533063
SIGMAR1	1.104152754	7.590760467	12.05001196	1.28E-29	2.04E-28	56.1281654
MMP3	3.954713108	4.926354739	12.04585788	1.34E-29	2.12E-28	56.08916321
PDCD5	1.019456094	6.603712809	12.04559653	1.34E-29	2.13E-28	56.08670968
C4orf19	-1.478091646	3.861865828	-12.04200202	1.39E-29	2.20E-28	56.05296776
TENT5C	-2.004304765	3.819745981	-12.04061716	1.40E-29	2.23E-28	56.03996953
MEF2C	-1.25565261	1.919604789	-12.04052539	1.40E-29	2.23E-28	56.03910818
SHB	1.135974102	3.53971352	12.03294992	1.51E-29	2.39E-28	55.96802003
FOXN3	-1.200252407	3.59475002	-12.02459174	1.63E-29	2.58E-28	55.88961588
SNAI1	1.534281788	3.443055252	12.024291	1.64E-29	2.59E-28	55.8867954
UBE3D	1.044168414	1.979012898	12.01466878	1.79E-29	2.83E-28	55.79657291
CNRIP1	-1.197754694	2.237828032	-12.01380047	1.81E-29	2.85E-28	55.78843318
LPCAT3	-1.107680798	3.576819768	-12.01030067	1.87E-29	2.94E-28	55.75562878
ARL4D	-1.698938055	2.426769444	-11.99987009	2.06E-29	3.24E-28	55.65789231
LRRC66	-1.768601322	2.788595613	-11.99785753	2.10E-29	3.30E-28	55.63903974
SQOR	-1.389083879	6.186870018	-11.99486375	2.16E-29	3.39E-28	55.61099889
GAB1	-1.099155184	3.153278586	-11.98683014	2.33E-29	3.66E-28	55.53577257
NOLC1	1.080653437	7.043505088	11.97359666	2.64E-29	4.13E-28	55.41191665
GPT2	1.440596844	5.106262908	11.96252889	2.93E-29	4.58E-28	55.30838933
CCDC113	1.436576115	2.509797736	11.96136592	2.96E-29	4.63E-28	55.29751412
MPEG1	-2.182119529	3.95882777	-11.9566858	3.10E-29	4.83E-28	55.25375506
EIF2S2	1.094075094	7.433763858	11.95500277	3.15E-29	4.90E-28	55.23802115
CELSR3	1.750151291	2.332802935	11.95042632	3.29E-29	5.11E-28	55.1952442
CDK4	1.226604707	6.353957463	11.94460398	3.47E-29	5.39E-28	55.14083498
TNFSF10	-1.393925913	5.961759617	-11.93373525	3.85E-29	5.96E-28	55.03930772
PASK	1.007317842	2.640718927	11.93111292	3.94E-29	6.10E-28	55.01481978
ATP6V0D2	-1.147378815	0.951856186	-11.92471382	4.19E-29	6.46E-28	54.95507616
TAF1D	1.274115098	4.579268704	11.92250573	4.27E-29	6.58E-28	54.93446511
ACAT1	-1.222805581	4.57143996	-11.92043785	4.36E-29	6.70E-28	54.91516472
STC2	2.611414278	3.197973703	11.91717814	4.49E-29	6.91E-28	54.88474439
CCNE1	1.418063107	3.953355842	11.9167204	4.51E-29	6.93E-28	54.88047301
CFAP92	1.17325855	1.331615007	11.91091763	4.76E-29	7.30E-28	54.82633308
JAML	-1.317984912	1.984687224	-11.90950212	4.83E-29	7.39E-28	54.81312865
MAGI3	-1.074974542	3.382780451	-11.90945623	4.83E-29	7.39E-28	54.81270062
NUFIP1	1.223692118	3.630715779	11.90756479	4.92E-29	7.52E-28	54.79505782
PPARGC1B	-1.14563241	2.495006932	-11.90608889	4.99E-29	7.62E-28	54.78129232
DNAJB5	-1.395836311	1.812004859	-11.90451898	5.06E-29	7.72E-28	54.76665091
PSRC1	1.256814069	3.859913738	11.90129261	5.22E-29	7.96E-28	54.7365644
MEX3A	1.975999212	2.702927678	11.90084938	5.24E-29	7.98E-28	54.73243159
PCSK9	2.617043306	4.644580257	11.8996059	5.30E-29	8.07E-28	54.72083746
MYBL2	1.893600216	6.648366058	11.89215322	5.68E-29	8.64E-28	54.65136305
KANK2	-1.428872847	4.528183223	-11.88826256	5.89E-29	8.96E-28	54.6151039
PPP1R14A	-2.181923071	3.481799238	-11.88666283	5.98E-29	9.09E-28	54.60019713
CMTM8	1.179872753	5.269105752	11.88422479	6.12E-29	9.29E-28	54.57748086
AQP7	-1.420886066	1.375285981	-11.88109805	6.30E-29	9.56E-28	54.54835155
CAPN5	-1.495041369	6.301345515	-11.87313147	6.79E-29	1.03E-27	54.47415309
NCAPG	1.258407403	3.76440876	11.8723521	6.84E-29	1.04E-27	54.46689581
ENTPD3	-1.262165815	0.840753969	-11.87076928	6.95E-29	1.05E-27	54.4521578
CHI3L1	2.833853079	4.107642452	11.8653276	7.31E-29	1.10E-27	54.40149751
NPY1R	-1.584873829	0.991283185	-11.86433407	7.38E-29	1.11E-27	54.39224944
FER1L6	-2.289138675	1.400799493	-11.8616001	7.57E-29	1.14E-27	54.36680328
NOC3L	1.103282391	3.970345936	11.85796907	7.83E-29	1.18E-27	54.33301294
LEF1	1.705084913	2.897757487	11.85663551	7.93E-29	1.19E-27	54.32060431
PLAU	1.910000601	5.533108509	11.85533826	8.03E-29	1.21E-27	54.30853432
RCAN1	-1.128024451	4.168201935	-11.84100006	9.18E-29	1.38E-27	54.17517746
UBE2S	1.589522559	5.203802974	11.84022519	9.25E-29	1.39E-27	54.16797318
PLN	-2.787212635	2.672509861	-11.83881776	9.37E-29	1.41E-27	54.15488844
PIF1	1.32643103	2.465563854	11.83862026	9.39E-29	1.41E-27	54.15305234
HTR1D	2.554882973	2.810936564	11.8384259	9.40E-29	1.41E-27	54.15124543
TCN2	-1.718262078	4.534744892	-11.83531427	9.68E-29	1.45E-27	54.12232056
RRS1	1.269156568	5.939490569	11.83097413	1.01E-28	1.51E-27	54.08198292
JCHAIN	-4.890257898	7.734776213	-11.83010945	1.02E-28	1.52E-27	54.07394744
LDLRAD3	1.643517856	3.247831149	11.82865819	1.03E-28	1.54E-27	54.06046178
BICD1	1.043455743	1.776815992	11.82705023	1.05E-28	1.56E-27	54.04552105
EEF1E1	1.195518248	3.392894829	11.82328587	1.08E-28	1.61E-27	54.01054827
BUB1B	1.243809436	3.972550857	11.81451504	1.18E-28	1.75E-27	53.92908742
ZNF485	1.083027843	2.678023165	11.80768666	1.25E-28	1.86E-27	53.86569143
RXRA	-1.049947831	4.3927768	-11.80501153	1.29E-28	1.91E-27	53.84086069
POPDC2	-1.690703293	1.740990178	-11.80344159	1.30E-28	1.93E-27	53.82628987
MXD1	-1.608624911	5.0019065	-11.80207487	1.32E-28	1.96E-27	53.81360611
GALNT12	-1.408490457	5.185573478	-11.8002813	1.34E-28	1.99E-27	53.79696219
SI	-3.042576928	2.098503579	-11.7934483	1.43E-28	2.12E-27	53.73356701
SLC9A3	-3.165872318	2.998618755	-11.79075482	1.47E-28	2.17E-27	53.70858326
SPINDOC	1.289178779	4.712230174	11.7886491	1.50E-28	2.21E-27	53.6890536
CROT	-1.226503351	3.265265285	-11.78618789	1.53E-28	2.26E-27	53.6662295
BEX4	-2.109596382	3.941372083	-11.78530312	1.55E-28	2.28E-27	53.65802521
ACKR1	-2.702749609	2.868364532	-11.77921921	1.64E-28	2.41E-27	53.60161991
DDN	1.546639116	1.525620443	11.77540473	1.70E-28	2.49E-27	53.56626352
DNER	-1.146956459	0.536648477	-11.7753152	1.70E-28	2.49E-27	53.56543378
CNN1	-3.323223739	4.808481849	-11.77416642	1.71E-28	2.52E-27	53.55478707
TLR7	-1.129626903	1.105582538	-11.77393501	1.72E-28	2.52E-27	53.55264245
FAM162A	-1.072213877	5.828514751	-11.77008208	1.78E-28	2.61E-27	53.51693898
SMIM6	-1.682367979	3.072363513	-11.75954416	1.97E-28	2.87E-27	53.4193226
ODC1	1.141342959	7.943972824	11.75545997	2.04E-28	2.98E-27	53.38150285
IMPDH1	1.415960412	6.182445647	11.74397717	2.27E-28	3.31E-27	53.2752122
FAM214A	-1.015416762	2.538964993	-11.73927278	2.37E-28	3.46E-27	53.2316832
HBB	-3.057631381	4.489463844	-11.73730976	2.42E-28	3.52E-27	53.21352269
STIL	1.156910377	3.430386326	11.73215142	2.54E-28	3.69E-27	53.16580942
IGLL5	-2.092841444	1.590104285	-11.73006489	2.59E-28	3.76E-27	53.14651305
HASPIN	1.218293754	2.675813762	11.72742459	2.65E-28	3.85E-27	53.12209825
RAE1	1.16902505	5.058536802	11.71986408	2.84E-28	4.12E-27	53.05220375
SLC25A42	-1.022246739	2.481810549	-11.71852449	2.88E-28	4.16E-27	53.03982238
AOX1	-1.454112656	1.325024803	-11.71371813	3.01E-28	4.35E-27	52.99540555
RTL5	-1.041093083	1.271599799	-11.71002495	3.12E-28	4.50E-27	52.96128305
TIGD1	1.031973711	1.758009009	11.7091686	3.14E-28	4.53E-27	52.95337178
VSNL1	2.311594301	4.208926892	11.70775008	3.18E-28	4.59E-27	52.94026789
HMOX1	-1.668810193	5.193346052	-11.7057755	3.24E-28	4.67E-27	52.92202871
SPEG	-1.473947191	0.91134467	-11.69560376	3.57E-28	5.13E-27	52.82810045
PDE5A	-1.616246271	2.846797272	-11.69332158	3.64E-28	5.24E-27	52.8070328
KIT	-1.82952461	2.267885308	-11.69311436	3.65E-28	5.24E-27	52.80511994
CLDN11	-1.123062444	0.772777866	-11.68725489	3.85E-28	5.53E-27	52.75104032
UGT1A1	-1.180326404	0.666629853	-11.687146	3.86E-28	5.53E-27	52.75003548
KLRB1	-1.672189701	2.196556553	-11.68527116	3.92E-28	5.62E-27	52.73273519
ZBTB7C	-2.436342848	2.948055155	-11.68463181	3.95E-28	5.65E-27	52.7268359
IGFBP6	-2.204891753	4.156337951	-11.68024418	4.11E-28	5.88E-27	52.68635605
DBF4B	1.037452179	2.411147208	11.67856802	4.18E-28	5.97E-27	52.67089426
SLC7A11	1.971703668	2.766063884	11.66868832	4.58E-28	6.53E-27	52.57978491
OPN3	-1.104986946	1.626538155	-11.66815049	4.60E-28	6.56E-27	52.57482643
SLC41A2	-1.538870584	3.629593316	-11.66444803	4.76E-28	6.78E-27	52.54069528
TMEM30B	-1.101102619	5.501695676	-11.66233981	4.86E-28	6.90E-27	52.5212634
SNCG	-1.939501499	2.367521779	-11.65580354	5.16E-28	7.32E-27	52.46103034
GRHL1	1.179390533	1.519444404	11.65555589	5.17E-28	7.33E-27	52.45874855
DNA2	1.278505142	2.979807283	11.65232927	5.33E-28	7.54E-27	52.42902218
EXOSC8	1.069917601	4.932602897	11.65017509	5.44E-28	7.69E-27	52.4091787
MB	-2.317635326	2.133456019	-11.64340596	5.79E-28	8.18E-27	52.34683799
HM13	1.066460311	6.360081904	11.63973462	5.99E-28	8.45E-27	52.31303537
CHRM2	-1.407535398	0.42971747	-11.63631013	6.18E-28	8.72E-27	52.28151102
TEDC2	1.523024368	3.222117404	11.62106975	7.12E-28	1.00E-26	52.14128056
RGL1	-1.254830481	3.094112712	-11.61119308	7.80E-28	1.10E-26	52.05046011
CCDC86	1.248888777	4.54250663	11.60602495	8.19E-28	1.15E-26	52.00295473
CIP2A	1.256765757	3.187411121	11.59469581	9.09E-28	1.27E-26	51.89886057
EDNRB	-1.374483458	2.564448593	-11.58709233	9.75E-28	1.37E-26	51.82903168
PIK3CG	-1.271658804	1.602686711	-11.58556547	9.89E-28	1.38E-26	51.81501257
EPAS1	-1.243348043	5.921968195	-11.57997571	1.04E-27	1.46E-26	51.76369834
GDPD5	2.010067407	3.166691447	11.57414753	1.10E-27	1.53E-26	51.71021085
BRCA2	1.432871283	2.199567194	11.57225305	1.12E-27	1.56E-26	51.69282788
LMO2	-1.184962611	2.796462173	-11.56376815	1.21E-27	1.69E-26	51.61499418
GCNT4	-1.118651216	0.906590326	-11.5631252	1.22E-27	1.69E-26	51.60909764
UNC5CL	1.908640987	3.62440179	11.54525043	1.44E-27	2.00E-26	51.44524371
COLEC12	-1.664771775	1.728109256	-11.54438188	1.45E-27	2.01E-26	51.43728568
DTNB	1.148141509	2.312485099	11.54434423	1.45E-27	2.01E-26	51.43694072
INTS13	1.108734773	5.092396408	11.54415523	1.45E-27	2.01E-26	51.43520907
CCL28	-2.42457165	3.983843502	-11.53552169	1.57E-27	2.17E-26	51.35612495
IGSF9	-1.74599181	3.387081576	-11.53294984	1.61E-27	2.23E-26	51.33257328
LIF	1.606931931	4.576014105	11.5232324	1.76E-27	2.43E-26	51.24361382
SH2D6	-1.304739928	0.610152899	-11.52210274	1.78E-27	2.45E-26	51.23327512
ARHGEF25	-1.097648583	1.163105204	-11.51546024	1.89E-27	2.61E-26	51.17249442
ENTPD8	-2.929247399	3.845573546	-11.50464234	2.09E-27	2.88E-26	51.07355181
RAVER2	-1.094632717	4.553198751	-11.50222941	2.13E-27	2.94E-26	51.05149013
RAD54B	1.017460512	1.338560368	11.50167599	2.15E-27	2.95E-26	51.0464306
LMTK3	1.479660473	2.139564656	11.49940615	2.19E-27	3.01E-26	51.0256803
MT2A	-2.406192013	7.381037796	-11.4954501	2.27E-27	3.12E-26	50.98952088
GSTA1	-2.483802009	1.682251358	-11.49261363	2.33E-27	3.20E-26	50.96359927
CHST5	-2.035279039	1.410462467	-11.48634857	2.47E-27	3.38E-26	50.90635812
DSC2	-1.461033993	4.815222483	-11.48496004	2.50E-27	3.42E-26	50.89367427
DENND2A	-1.321462172	2.565586713	-11.48228817	2.57E-27	3.50E-26	50.86926988
SPDL1	1.015083995	3.30765589	11.48222542	2.57E-27	3.50E-26	50.86869681
EDN2	-1.788785327	1.467970493	-11.48202371	2.57E-27	3.51E-26	50.86685451
PALM	-1.753949484	2.225186431	-11.4747866	2.75E-27	3.74E-26	50.80076986
TIMELESS	1.01925152	4.782635852	11.4723041	2.81E-27	3.82E-26	50.77810692
PRELP	-2.711566672	2.637774052	-11.46878235	2.90E-27	3.94E-26	50.7459616
SGO1	1.201556261	2.46920369	11.46773819	2.93E-27	3.98E-26	50.736432
SMKR1	2.078428904	2.261150782	11.46763063	2.94E-27	3.98E-26	50.73545038
PAQR8	-1.609385812	5.605175968	-11.46744255	2.94E-27	3.99E-26	50.73373386
ASIC1	1.648630303	3.099309821	11.465272	3.00E-27	4.06E-26	50.71392612
ZNF280C	1.129003126	2.289045032	11.465163	3.00E-27	4.06E-26	50.71293148
EHHADH	-1.13705989	3.755927733	-11.45575507	3.27E-27	4.43E-26	50.62710366
CDCA7	1.599636092	6.713030452	11.45133384	3.41E-27	4.61E-26	50.5867835
ACADM	-1.312266476	4.689622966	-11.44615593	3.58E-27	4.82E-26	50.53957445
PTGDR	-2.339184227	1.467896554	-11.44481789	3.62E-27	4.87E-26	50.527377
TM6SF2	-1.223019319	0.799448618	-11.43886324	3.82E-27	5.14E-26	50.47310548
CCNP	2.407523045	2.528224715	11.42785267	4.23E-27	5.67E-26	50.37279762
HSD17B11	-1.179141879	6.883209507	-11.42763146	4.24E-27	5.68E-26	50.37078296
RPN2	1.054065246	9.163854234	11.41551091	4.74E-27	6.34E-26	50.26043057
CDC25C	1.147247601	3.234256654	11.41314037	4.84E-27	6.47E-26	50.23885596
ARHGEF39	1.137260351	2.842405873	11.40346605	5.29E-27	7.06E-26	50.15083626
C20orf194	-1.163937512	1.506983208	-11.40054848	5.43E-27	7.24E-26	50.12430007
RELL1	-1.319905237	3.568365441	-11.39967339	5.48E-27	7.29E-26	50.11634166
SLC20A1	-1.126582914	5.251718664	-11.39965368	5.48E-27	7.29E-26	50.1161624
POLD2	1.162110896	6.904469499	11.39615081	5.66E-27	7.51E-26	50.08430962
SOS2	-1.017990929	4.093739366	-11.3942166	5.76E-27	7.64E-26	50.06672366
GRPEL2	1.046783952	4.155282622	11.39112977	5.92E-27	7.85E-26	50.03866166
SQLE	1.678500359	5.884475285	11.38998764	5.99E-27	7.93E-26	50.02827987
MFAP4	-2.591370931	5.411442441	-11.38678001	6.16E-27	8.16E-26	49.99912626
RBKS	-1.031931428	2.389468769	-11.38176953	6.45E-27	8.54E-26	49.95359666
RPS17	1.310035373	2.762659126	11.37980099	6.57E-27	8.69E-26	49.93571204
HAGHL	2.074806865	2.443826742	11.37125732	7.11E-27	9.39E-26	49.85811232
TTYH3	1.375429663	6.451161094	11.36972283	7.21E-27	9.52E-26	49.84417865
PCID2	1.010978325	4.803235466	11.36430633	7.57E-27	9.99E-26	49.79500412
SLC5A6	1.565762449	5.769640686	11.36016194	7.86E-27	1.04E-25	49.75738803
OVGP1	1.402265018	2.860299564	11.3533971	8.37E-27	1.10E-25	49.69600532
MCIDAS	1.257123942	1.27440685	11.34499517	9.03E-27	1.19E-25	49.61979851
MGAT4A	-1.230060203	4.395891722	-11.34457662	9.07E-27	1.19E-25	49.6160031
SNX24	-1.239042091	2.583804037	-11.34208413	9.28E-27	1.22E-25	49.59340281
CLSPN	1.148763075	2.283146099	11.34140596	9.34E-27	1.22E-25	49.58725413
TTI1	1.041341709	4.915571665	11.33621783	9.79E-27	1.28E-25	49.54022267
HELLS	1.405479542	3.05187421	11.33473269	9.92E-27	1.30E-25	49.52676201
CCL13	-2.846910635	2.68274011	-11.3298995	1.04E-26	1.36E-25	49.48296319
F2RL1	-1.168313087	6.666349612	-11.32912291	1.04E-26	1.37E-25	49.47592674
BTBD3	-1.068532646	4.343200575	-11.32239552	1.11E-26	1.45E-25	49.41498359
FABP6	3.302670521	3.929861269	11.31348809	1.20E-26	1.57E-25	49.33432504
HAND1	-2.314764421	0.889352337	-11.30730122	1.27E-26	1.66E-25	49.27832418
GINS4	1.173892607	2.387560885	11.30482404	1.30E-26	1.70E-25	49.25590694
LRRC75A	-1.275236245	4.201335864	-11.30478918	1.30E-26	1.70E-25	49.25559152
DENND1C	-1.041900363	4.29111548	-11.30004828	1.36E-26	1.77E-25	49.21269704
DSN1	1.101172177	5.136473862	11.29781305	1.39E-26	1.81E-25	49.19247696
MAPK15	2.13599459	2.280771009	11.29421632	1.44E-26	1.87E-25	49.15994571
FOXM1	1.281284774	5.000810376	11.28727925	1.53E-26	1.98E-25	49.09721983
FBXO32	-1.773632441	4.023775101	-11.28350707	1.58E-26	2.05E-25	49.06312103
MAB21L2	-2.114157881	2.081579873	-11.27988202	1.64E-26	2.12E-25	49.03035865
PJA2	-1.273848028	5.459298644	-11.27859028	1.66E-26	2.14E-25	49.01868572
PTTG1	1.285191591	5.932600355	11.27655438	1.69E-26	2.18E-25	49.00028977
PPARGC1A	-1.696747195	2.115427985	-11.27307522	1.74E-26	2.25E-25	48.96885742
DHX34	1.127775864	4.327879175	11.27201252	1.76E-26	2.27E-25	48.95925768
FGFRL1	1.795309665	5.515719261	11.27162815	1.76E-26	2.27E-25	48.95578563
RECK	-1.02994942	2.034941668	-11.26980574	1.79E-26	2.31E-25	48.93932473
GIMAP6	-1.489120955	3.142983231	-11.2686161	1.81E-26	2.33E-25	48.92858027
TOP1MT	1.547297966	4.869707726	11.26741022	1.83E-26	2.36E-25	48.91768969
CEBPB	1.296539624	6.452698398	11.26547251	1.87E-26	2.40E-25	48.90019145
DIRAS1	-1.10052808	0.707455211	-11.26375026	1.90E-26	2.43E-25	48.88464027
CGN	-1.329062714	5.824542919	-11.26323985	1.90E-26	2.44E-25	48.88003179
FIGNL1	1.1136307	3.615309225	11.26084299	1.95E-26	2.50E-25	48.85839225
TSPAN11	-1.391282862	2.150478372	-11.26012156	1.96E-26	2.51E-25	48.85187956
SPC24	1.222383394	4.045682417	11.25903252	1.98E-26	2.53E-25	48.84204869
NELFCD	1.210703836	6.053487703	11.25259005	2.10E-26	2.69E-25	48.78390358
LGALS2	-2.876899532	4.078983051	-11.2497928	2.15E-26	2.75E-25	48.75866387
CCNB1IP1	1.073950853	5.438459744	11.24459763	2.26E-26	2.88E-25	48.71179761
UGT2B15	-2.802419149	2.294260236	-11.23535848	2.45E-26	3.13E-25	48.62848258
MINDY1	-1.053057153	4.355369057	-11.22442725	2.71E-26	3.45E-25	48.52996234
SLC16A9	-2.211129382	2.889998475	-11.22157199	2.78E-26	3.53E-25	48.50423823
OTUB2	1.411174457	2.399726529	11.21967947	2.83E-26	3.59E-25	48.48719001
EEF1AKMT4	1.471254393	4.601254907	11.21803425	2.87E-26	3.64E-25	48.47237085
GALNT15	-1.310007599	1.117636398	-11.21747951	2.89E-26	3.66E-25	48.46737443
TRAIP	1.141534247	3.257566547	11.21718518	2.89E-26	3.67E-25	48.46472348
MFSD4A	-1.858379679	2.551563739	-11.20871753	3.12E-26	3.96E-25	48.38847656
ZNF697	1.167993289	2.580204873	11.19790986	3.45E-26	4.35E-25	48.29120961
REP15	-1.800021888	1.173666245	-11.19765188	3.45E-26	4.36E-25	48.28888853
EPB41L4B	-1.326346781	5.301760042	-11.18010967	4.05E-26	5.10E-25	48.13113532
MMP1	3.785222185	5.846066092	11.17798792	4.13E-26	5.20E-25	48.11206507
FAM189A1	-2.034024542	1.391668621	-11.17076407	4.41E-26	5.54E-25	48.04715377
HEPACAM2	-3.566635671	3.391051012	-11.17013056	4.43E-26	5.57E-25	48.04146239
FABP4	-2.924549565	1.7726128	-11.16830406	4.51E-26	5.66E-25	48.02505464
NXPE4	-4.014319358	4.18774299	-11.16696978	4.56E-26	5.73E-25	48.01306962
BLK	-1.014566932	0.548114224	-11.16638793	4.59E-26	5.75E-25	48.00784348
VAMP2	-1.272704648	4.863551067	-11.16456624	4.66E-26	5.85E-25	47.99148226
SLC29A1	1.212619766	6.013181697	11.16390864	4.69E-26	5.88E-25	47.98557649
MTERF3	1.04456938	5.048626592	11.16053655	4.84E-26	6.06E-25	47.95529596
PLXNA2	-1.124419684	3.808793329	-11.15901482	4.90E-26	6.14E-25	47.94163299
LIMS2	-1.817743642	2.752168117	-11.15580193	5.05E-26	6.31E-25	47.91278966
ISX	-2.793590093	3.874349352	-11.15319804	5.17E-26	6.45E-25	47.88941715
KNTC1	1.162853912	3.2106869	11.14914354	5.36E-26	6.68E-25	47.85303069
MYO1A	-2.104894868	5.436996165	-11.14791331	5.42E-26	6.75E-25	47.84199178
KIF13B	-1.259960165	4.391873788	-11.14120593	5.76E-26	7.16E-25	47.78181919
CES3	-2.488704062	4.384403689	-11.13726614	5.97E-26	7.42E-25	47.74648521
SHH	1.849419623	3.745790068	11.12791223	6.49E-26	8.06E-25	47.6626253
ANGPT2	1.14002715	2.0985589	11.12560712	6.63E-26	8.22E-25	47.64196612
RILP	-1.55309688	4.222966573	-11.1191426	7.03E-26	8.71E-25	47.58404267
PRR5L	-1.172540419	4.49781732	-11.11633413	7.21E-26	8.92E-25	47.5588846
RASGRP2	-1.074534154	1.40686305	-11.11510232	7.29E-26	9.02E-25	47.54785139
RPS6KL1	1.149575142	2.315069542	11.11352695	7.40E-26	9.14E-25	47.53374199
NEIL3	1.172596396	2.457439971	11.10914142	7.69E-26	9.51E-25	47.49447052
CCL8	-2.479393122	2.434928144	-11.10810687	7.77E-26	9.59E-25	47.48520779
RPS2	1.041232932	10.88992203	11.09392191	8.83E-26	1.09E-24	47.35825686
NAT1	-1.433960099	3.398862541	-11.09020922	9.13E-26	1.12E-24	47.32504585
ACTG2	-3.275204052	5.582790924	-11.08844353	9.27E-26	1.14E-24	47.30925369
KCTD9	-1.306225478	4.186727879	-11.08583435	9.49E-26	1.17E-24	47.28592015
TEK	-1.178976363	2.23614307	-11.08220089	9.81E-26	1.20E-24	47.25343239
CASD1	-1.242441502	3.673150439	-11.07675397	1.03E-25	1.26E-24	47.2047421
MIER1	-1.192612123	4.143370731	-11.06525612	1.14E-25	1.40E-24	47.10201043
MFAP2	1.994933925	3.583455952	11.06505467	1.14E-25	1.40E-24	47.10021108
CENPF	1.425448703	4.152167392	11.06388202	1.16E-25	1.42E-24	47.08973746
MCM7	1.191087675	7.345982228	11.06285872	1.17E-25	1.43E-24	47.08059825
PLEKHG4	1.716963871	3.932629061	11.05707625	1.23E-25	1.50E-24	47.02896432
ACSF2	-1.567042798	4.123992457	-11.05653025	1.24E-25	1.51E-24	47.02408975
IL23A	1.851462373	2.639395788	11.05282571	1.28E-25	1.56E-24	46.99102018
IPO5	1.006977571	6.29521909	11.04853031	1.33E-25	1.62E-24	46.95268471
DNMT3B	1.223976248	2.246776692	11.04391772	1.38E-25	1.68E-24	46.91152857
PSPH	1.253669439	4.756747364	11.03782452	1.46E-25	1.78E-24	46.85717773
NIPAL1	-1.307576037	3.876596885	-11.03524352	1.50E-25	1.82E-24	46.83416098
CHRNA3	-1.413398099	1.129917679	-11.03300349	1.53E-25	1.85E-24	46.81418768
SFXN3	1.050299307	5.077584939	11.03053192	1.56E-25	1.89E-24	46.7921527
TMPRSS2	-1.33933987	6.554426126	-11.02820082	1.59E-25	1.93E-24	46.77137281
OTX1	1.433083306	1.355978394	11.02779892	1.60E-25	1.94E-24	46.7677905
PKMYT1	1.675884814	4.032791634	11.02746462	1.61E-25	1.94E-24	46.76481076
LIMA1	-1.391768349	6.314613708	-11.02638504	1.62E-25	1.96E-24	46.75518851
STC1	1.829172775	3.253285711	11.02028753	1.71E-25	2.06E-24	46.70085245
RNF183	1.780090172	2.105020441	11.01927544	1.73E-25	2.08E-24	46.69183532
P3H1	1.080636917	3.676143868	11.01831777	1.74E-25	2.10E-24	46.68330353
MRGPRF	-1.932268804	2.804247071	-11.01266839	1.83E-25	2.21E-24	46.63298289
MAF	-1.485638818	3.194603939	-11.00854145	1.90E-25	2.29E-24	46.59623314
SVIL	-1.366927071	4.103206146	-11.00505178	1.96E-25	2.35E-24	46.56516485
PLIN4	-2.567620812	1.379392838	-11.00367911	1.99E-25	2.38E-24	46.55294574
TLCD3A	1.249997872	5.336567119	11.0030468	2.00E-25	2.39E-24	46.54731739
RNF43	2.067415014	5.413294279	10.9956632	2.14E-25	2.55E-24	46.48160904
RELT	1.033713295	2.164799487	10.9948158	2.15E-25	2.57E-24	46.47406957
UCHL1	-2.114961431	2.51281681	-10.99161391	2.22E-25	2.65E-24	46.44558507
RPL10L	-1.412801463	1.011828433	-10.9861072	2.33E-25	2.78E-24	46.39660852
MCM4	1.149080879	5.985920404	10.98036718	2.45E-25	2.92E-24	46.34557307
TNFRSF10B	1.187359747	5.72635724	10.98015635	2.45E-25	2.92E-24	46.34369885
GAS7	-1.459208017	2.642363704	-10.97579694	2.55E-25	3.04E-24	46.3049501
HMGA1	1.342733096	9.200487327	10.96524708	2.81E-25	3.34E-24	46.21121682
TRMT1	1.181596976	5.401409872	10.96285379	2.87E-25	3.41E-24	46.1899607
DEPDC1B	1.186269707	3.68103961	10.96179358	2.89E-25	3.44E-24	46.18054532
CD79A	-2.913430015	3.748236331	-10.95978845	2.95E-25	3.49E-24	46.16273994
SLC52A1	-1.263736629	0.889610855	-10.95868973	2.98E-25	3.53E-24	46.15298426
SLC25A15	1.027542584	4.570890537	10.95343197	3.12E-25	3.69E-24	46.10630831
PLCD3	-1.659296471	5.457737777	-10.9410438	3.48E-25	4.12E-24	45.99638686
SPARCL1	-2.174906371	5.680976064	-10.94092992	3.49E-25	4.13E-24	45.9953767
AGFG2	-1.173758503	4.602835096	-10.94082066	3.49E-25	4.13E-24	45.9944076
TARBP1	1.166066262	4.379262928	10.93873385	3.56E-25	4.20E-24	45.97589894
MSI2	1.045605	3.802408581	10.93528064	3.67E-25	4.33E-24	45.94527604
TOP2A	1.40745909	6.243414524	10.92780293	3.92E-25	4.63E-24	45.87898463
DNAJC2	1.057474827	4.065813706	10.92570507	4.00E-25	4.70E-24	45.86039174
SLC6A9	-1.5357655	3.37475401	-10.91766119	4.29E-25	5.05E-24	45.78912109
CD180	-1.142909622	1.411640782	-10.91613537	4.35E-25	5.12E-24	45.77560573
BCL2	-1.239861619	1.873553548	-10.91419656	4.43E-25	5.20E-24	45.75843381
BIN2	-1.03347599	2.705238525	-10.91189772	4.52E-25	5.31E-24	45.73807553
DDX21	1.221917647	6.760627736	10.91060843	4.57E-25	5.37E-24	45.72665892
ZSWIM4	1.040192205	2.443736593	10.90847816	4.66E-25	5.47E-24	45.7077973
JAM3	-1.253060663	2.023459171	-10.90626934	4.75E-25	5.57E-24	45.68824257
BLM	1.035962167	2.486684163	10.90518924	4.80E-25	5.62E-24	45.67868134
RTN1	-1.109373723	1.24002267	-10.89791719	5.12E-25	5.99E-24	45.61432332
OMD	-1.721641916	0.902797207	-10.89356024	5.32E-25	6.23E-24	45.57577677
RPL36A	1.191950413	1.818849417	10.89243686	5.38E-25	6.29E-24	45.5658397
VPS35L	-1.395708124	3.067161559	-10.89232242	5.38E-25	6.29E-24	45.56482738
SNRPF	1.063304364	6.008502532	10.8913032	5.43E-25	6.34E-24	45.55581226
PLK1	1.352145206	5.098599834	10.87990162	6.01E-25	7.00E-24	45.45499966
ETHE1	-1.407562615	7.313002345	-10.87857832	6.09E-25	7.07E-24	45.44330331
SLC46A3	-1.421378125	4.536096895	-10.87492595	6.29E-25	7.30E-24	45.41102552
EMP1	-1.720581176	5.457831149	-10.87156653	6.48E-25	7.51E-24	45.38134261
POGLUT2	1.10499076	3.067808536	10.86972232	6.58E-25	7.62E-24	45.36505013
KNSTRN	1.031626112	4.132319206	10.85762513	7.33E-25	8.47E-24	45.2582215
EPHB4	1.128107735	6.145447438	10.85583502	7.45E-25	8.60E-24	45.24241962
AOC1	-2.010502014	7.298018021	-10.85396601	7.58E-25	8.74E-24	45.22592304
RERG	-1.51617386	1.613670084	-10.85080286	7.79E-25	8.98E-24	45.1980078
ATP6V1F	1.094965851	7.865727308	10.83778957	8.75E-25	1.01E-23	45.08321762
SPAG5	1.038557219	4.319464862	10.83401317	9.05E-25	1.04E-23	45.04992212
CLIP4	-1.248861648	1.317974535	-10.82790937	9.55E-25	1.10E-23	44.99612201
LGR4	-1.23487037	5.183915578	-10.82028619	1.02E-24	1.17E-23	44.92895644
CALB2	-2.570325937	2.167492549	-10.81634324	1.06E-24	1.21E-23	44.89422792
IER5L	1.653758423	3.505058788	10.81333005	1.09E-24	1.24E-23	44.86769385
TRAF5	1.355046234	4.229900024	10.80686449	1.15E-24	1.32E-23	44.810774
ZNRF3	1.397744549	4.322360975	10.8035505	1.19E-24	1.35E-23	44.78160746
FLI1	-1.054584271	2.054613456	-10.79833852	1.24E-24	1.42E-23	44.73574797
SH3TC2	1.064318575	1.108944018	10.79767342	1.25E-24	1.42E-23	44.72989682
NUP62CL	1.33373527	3.060541256	10.79345048	1.30E-24	1.48E-23	44.69275141
PGGHG	2.402035244	4.826679254	10.78674229	1.38E-24	1.56E-23	44.63376425
NXPE1	-2.805049445	3.12582015	-10.78426493	1.41E-24	1.60E-23	44.6119859
BDKRB2	-1.16322776	3.097223636	-10.78413899	1.41E-24	1.60E-23	44.61087888
NLE1	1.111498586	4.260703407	10.78264096	1.43E-24	1.62E-23	44.59771142
STAB1	-1.610382763	3.619301935	-10.77411037	1.54E-24	1.75E-23	44.52275063
MATN2	-1.977259374	4.0182112	-10.77137241	1.58E-24	1.79E-23	44.49869935
CR2	-2.091612506	1.280690232	-10.77096225	1.58E-24	1.79E-23	44.49509671
MPP3	1.075733909	1.775474061	10.76553656	1.66E-24	1.88E-23	44.4474478
SHISA2	1.58091275	1.876990309	10.76401342	1.68E-24	1.90E-23	44.4340742
PARPBP	1.283282492	2.943430524	10.76182678	1.72E-24	1.94E-23	44.41487696
SPECC1	-1.037375037	2.527437329	-10.75680337	1.79E-24	2.02E-23	44.37078404
SLC22A3	1.845563019	4.154105663	10.75158917	1.88E-24	2.12E-23	44.32503014
SLC4A11	2.062227092	2.295544171	10.74703078	1.96E-24	2.20E-23	44.28504243
TST	-1.581474948	7.903236265	-10.7459246	1.98E-24	2.22E-23	44.27534031
TTK	1.231996063	3.826664983	10.74477981	2.00E-24	2.24E-23	44.26530016
GLDN	-1.023881387	0.83529401	-10.74353407	2.02E-24	2.27E-23	44.25437536
FAM107B	-1.506462678	4.383643678	-10.73959715	2.09E-24	2.34E-23	44.2198551
GRHL3	1.756607415	1.933768309	10.73536438	2.17E-24	2.43E-23	44.18274965
KIFC1	1.166663591	5.583563221	10.73157813	2.24E-24	2.51E-23	44.14956634
VSIG2	-3.943073857	4.687986873	-10.73058486	2.26E-24	2.53E-23	44.1408624
TNS1	-2.188198706	3.813964051	-10.72966112	2.28E-24	2.55E-23	44.13276818
CASP5	-2.155365963	3.384320655	-10.72659691	2.34E-24	2.62E-23	44.10592144
VPREB3	-1.972424195	1.841550019	-10.72204045	2.44E-24	2.73E-23	44.06600942
VIPR1	-1.686482699	3.69878158	-10.72116155	2.46E-24	2.75E-23	44.05831197
CYBRD1	-2.018085973	4.531197056	-10.72065809	2.47E-24	2.76E-23	44.05390281
PALD1	1.73923158	4.671281819	10.71969197	2.49E-24	2.78E-23	44.04544228
CAPN2	-1.115576144	6.459532345	-10.71830638	2.52E-24	2.81E-23	44.03330905
MAOB	-2.350522518	2.771432529	-10.71284381	2.65E-24	2.95E-23	43.98548478
PAFAH1B3	1.489494655	6.117299297	10.70707352	2.79E-24	3.10E-23	43.93498317
CDKN3	1.241144264	4.957965504	10.70284041	2.89E-24	3.21E-23	43.89794593
TMEM238L	-1.433159322	1.707764222	-10.69998544	2.97E-24	3.29E-23	43.87297183
SLC25A29	1.257483397	3.232666191	10.68942196	3.25E-24	3.61E-23	43.78060374
PSMA7	1.18131612	8.977311674	10.68622168	3.35E-24	3.71E-23	43.75263162
SSPN	-1.316559395	2.211261047	-10.68607601	3.35E-24	3.71E-23	43.75135846
ITGA2	1.375064041	5.145884441	10.6859116	3.36E-24	3.71E-23	43.74992167
COL10A1	3.351444843	3.178022541	10.67592003	3.67E-24	4.05E-23	43.6626259
SIGLEC1	-1.594958669	1.889249981	-10.67365534	3.74E-24	4.13E-23	43.64284666
VWA5A	-1.574631888	4.232430344	-10.66267581	4.12E-24	4.53E-23	43.54699198
CCNJL	-1.421241945	2.011033923	-10.65751887	4.31E-24	4.73E-23	43.50199203
CXCL8	3.536734985	5.855157406	10.65631252	4.36E-24	4.78E-23	43.4914673
RAB37	-1.210166891	1.834219109	-10.64950306	4.63E-24	5.07E-23	43.43207272
CHTF18	1.533297384	3.888528165	10.64256629	4.92E-24	5.38E-23	43.37159258
NGFR	-1.618304476	1.325235029	-10.63970678	5.04E-24	5.51E-23	43.34666851
CAV1	-1.690052399	4.928929378	-10.63939511	5.06E-24	5.52E-23	43.34395214
BRIX1	1.173281117	4.544852328	10.63737367	5.15E-24	5.62E-23	43.32633573
TGDS	1.116727834	4.703386172	10.63565728	5.22E-24	5.70E-23	43.31137946
WDR90	1.363495191	3.684721104	10.63357462	5.32E-24	5.80E-23	43.2932337
FANCB	1.154828891	1.618898366	10.62540322	5.72E-24	6.23E-23	43.22205977
POLQ	1.176185302	2.254780297	10.62402925	5.79E-24	6.29E-23	43.21009572
CDC25A	1.184647423	3.982520463	10.61504209	6.26E-24	6.80E-23	43.13186324
MORC4	1.250929026	4.195748348	10.61387259	6.33E-24	6.87E-23	43.12168595
NR2C2AP	1.054520248	5.11977501	10.61054805	6.51E-24	7.07E-23	43.09275879
ENPP2	-1.614865433	2.994428755	-10.60415549	6.89E-24	7.46E-23	43.03715292
DPYD	-1.612308824	2.15347484	-10.60360013	6.92E-24	7.49E-23	43.03232314
CCNA2	1.182345342	5.651684183	10.58602365	8.08E-24	8.73E-23	42.87954917
C15orf48	-2.385074662	6.284743842	-10.58123607	8.42E-24	9.09E-23	42.83796387
CD79B	-1.451548942	1.592781169	-10.57647536	8.78E-24	9.47E-23	42.7966239
CD22	-1.469299972	1.060414662	-10.57320707	9.04E-24	9.73E-23	42.76825039
CHPF	1.503474636	7.061534808	10.57046538	9.26E-24	9.96E-23	42.74445293
OXTR	1.070301813	1.228803779	10.5664787	9.58E-24	1.03E-22	42.70985614
ADAMTS1	-1.574052975	3.26089827	-10.56470602	9.73E-24	1.05E-22	42.69447529
RNFT2	1.019137246	1.405058379	10.56289592	9.89E-24	1.06E-22	42.67877153
UCN3	-2.067226493	1.362906523	-10.56232823	9.94E-24	1.07E-22	42.67384682
APOBR	-2.062993216	4.972273371	-10.56123371	1.00E-23	1.08E-22	42.66435231
ATG9B	1.35836155	1.458409366	10.55524682	1.06E-23	1.13E-22	42.61242978
CD27	-1.693694482	2.368494511	-10.54852701	1.12E-23	1.20E-22	42.55417334
LZTS1	1.124809318	1.856706669	10.53060133	1.31E-23	1.40E-22	42.39888604
DIXDC1	-1.083695581	2.633567844	-10.52816672	1.34E-23	1.43E-22	42.3778085
KCTD14	1.45845206	3.340981484	10.52280258	1.40E-23	1.50E-22	42.33137974
TNFAIP8L3	-1.383552285	2.16564851	-10.50829125	1.59E-23	1.70E-22	42.20585497
TENT5B	-1.527366199	1.461490619	-10.50526594	1.64E-23	1.74E-22	42.1796997
LZTS3	1.772297064	4.182146348	10.50401226	1.65E-23	1.76E-22	42.16886247
RBL1	1.17665442	3.358751687	10.50365087	1.66E-23	1.76E-22	42.16573864
TEX45	1.461825251	1.900184257	10.50284072	1.67E-23	1.77E-22	42.15873599
BOP1	1.589493639	6.392701848	10.50115729	1.70E-23	1.80E-22	42.14418624
GRAMD4	-1.034804581	5.311205113	-10.49711783	1.76E-23	1.86E-22	42.10927963
CLCN2	-1.388709386	3.314948679	-10.49447948	1.80E-23	1.90E-22	42.08648521
MYL9	-2.30824828	7.220910027	-10.48377258	1.97E-23	2.08E-22	41.99401939
SIPA1L2	-1.283352185	3.875331984	-10.48359276	1.98E-23	2.09E-22	41.99246699
CNPY2	1.368219887	2.483227062	10.48188141	2.01E-23	2.12E-22	41.97769341
EBPL	1.05586514	6.496117812	10.47506029	2.13E-23	2.24E-22	41.91882425
DES	-4.266371634	5.435292374	-10.47339993	2.16E-23	2.27E-22	41.90449834
SP5	2.607543199	3.578380051	10.47304855	2.17E-23	2.28E-22	41.90146679
ECE1	-1.074869978	5.985292182	-10.46871098	2.25E-23	2.36E-22	41.8640493
KLHL35	1.729341584	1.901286699	10.46626462	2.30E-23	2.41E-22	41.8429505
PLS1	-1.280292172	6.690609335	-10.4582357	2.46E-23	2.59E-22	41.77372688
ZFYVE28	-1.089788601	2.310501026	-10.45720893	2.49E-23	2.61E-22	41.76487678
DDX11	1.116260937	3.585501474	10.45571379	2.52E-23	2.64E-22	41.75199062
KRTCAP2	1.053928351	1.937256406	10.45492176	2.54E-23	2.66E-22	41.74516489
VDR	-1.062948326	5.79804659	-10.45027483	2.64E-23	2.76E-22	41.70512407
TMTC1	-1.062701963	1.250201264	-10.4485582	2.68E-23	2.80E-22	41.69033541
ALKBH2	1.125559276	4.429466305	10.44735847	2.71E-23	2.83E-22	41.68000078
PID1	-2.03412132	3.94073539	-10.44726574	2.71E-23	2.83E-22	41.67920195
TPSG1	-2.882227866	3.071473421	-10.44654231	2.73E-23	2.85E-22	41.67297064
CDCA8	1.018124793	5.812450207	10.44582511	2.75E-23	2.86E-22	41.66679329
OLFML1	-1.207884804	2.423314437	-10.44414218	2.79E-23	2.90E-22	41.65229894
DBF4	1.081595244	3.898325904	10.4329033	3.07E-23	3.20E-22	41.55554233
GPA33	-2.046217746	7.771093215	-10.42704166	3.23E-23	3.36E-22	41.50510571
ANXA3	1.462706468	5.768210038	10.4232619	3.34E-23	3.47E-22	41.47259245
AZGP1	2.564100151	5.778906303	10.41427565	3.61E-23	3.75E-22	41.39532409
CLIP3	-1.455709047	3.001210529	-10.40986371	3.75E-23	3.88E-22	41.35740382
GPR3	1.278874345	1.551352871	10.40801314	3.81E-23	3.94E-22	41.34150145
ATP6V1C2	1.71854681	2.359488175	10.40581818	3.89E-23	4.02E-22	41.32264197
TP53I3	-1.110905792	5.135102335	-10.40219195	4.01E-23	4.14E-22	41.29149049
ASCL2	3.119839245	6.61034483	10.39878785	4.13E-23	4.25E-22	41.26225373
MS4A1	-1.803645059	1.1196027	-10.38984042	4.46E-23	4.59E-22	41.18543665
BFSP1	1.19330207	1.77146308	10.37673782	5.00E-23	5.13E-22	41.07302368
BTK	-1.203510956	1.8042765	-10.37503075	5.07E-23	5.20E-22	41.05838473
PIGZ	-1.971994432	4.683510755	-10.37210912	5.20E-23	5.33E-22	41.03333412
LSP1	-1.515963658	3.455335338	-10.3687279	5.36E-23	5.48E-22	41.00434857
NQO2	1.027589478	4.173184879	10.36407877	5.58E-23	5.70E-22	40.96450392
IFITM3	1.512783333	10.0858933	10.35999595	5.78E-23	5.90E-22	40.92952245
PERP	1.235522325	8.329796056	10.35150616	6.22E-23	6.34E-22	40.85681089
SLC1A1	-1.830509232	3.760613753	-10.35113812	6.24E-23	6.36E-22	40.85365964
CYSRT1	1.392812809	1.799015489	10.34617655	6.51E-23	6.63E-22	40.81118491
APBB1	-1.336892085	2.393602674	-10.33846102	6.96E-23	7.07E-22	40.74516057
IQGAP2	-1.782596506	4.094229899	-10.33833884	6.97E-23	7.07E-22	40.74411531
RIMKLA	-1.184393775	2.186296762	-10.33759138	7.01E-23	7.11E-22	40.73772084
SOWAHB	-1.116553769	3.846600321	-10.33263699	7.32E-23	7.42E-22	40.69534388
CDHR2	-2.489396148	4.279417288	-10.32092858	8.09E-23	8.20E-22	40.59524978
ESPL1	1.071240574	3.344835987	10.31801393	8.30E-23	8.40E-22	40.57034424
CCDC74A	1.090997003	2.237620917	10.31582107	8.46E-23	8.56E-22	40.5516095
HSPA2	-1.871024825	3.406359687	-10.31218118	8.73E-23	8.82E-22	40.52051761
CYRIA	-1.189269968	1.903771267	-10.30905072	8.97E-23	9.05E-22	40.49378306
IL1R2	-2.232350283	3.220836797	-10.30733724	9.10E-23	9.18E-22	40.47915204
EIF4EBP1	1.331521051	7.572787171	10.30331944	9.42E-23	9.49E-22	40.44485106
CMKLR1	-1.403526266	2.354687421	-10.29291098	1.03E-22	1.04E-21	40.35603219
RRP9	1.263174083	6.422133387	10.29204801	1.04E-22	1.04E-21	40.34867085
NAP1L1	1.032898657	5.866608122	10.29203138	1.04E-22	1.04E-21	40.34852899
JAG2	1.650410102	4.112933785	10.27930539	1.16E-22	1.16E-21	40.2400201
ADAM12	2.154962289	2.381587674	10.27741785	1.18E-22	1.18E-21	40.22393341
SCARA3	-1.562773067	2.64499684	-10.27163741	1.24E-22	1.24E-21	40.17468126
C16orf54	-1.484191832	1.83550091	-10.26834224	1.27E-22	1.27E-21	40.14661297
TLX1	1.792275951	1.926045204	10.2637201	1.32E-22	1.32E-21	40.10725157
ASPM	1.285068759	3.028808472	10.26091364	1.36E-22	1.35E-21	40.08335786
GRINA	1.193427807	7.927271211	10.25052203	1.48E-22	1.47E-21	39.99492316
ZNF367	1.057676398	3.648913971	10.24673387	1.53E-22	1.52E-21	39.96269979
PRR36	1.953216091	2.114413272	10.24454159	1.56E-22	1.55E-21	39.94405512
SKA1	1.20090544	3.540261032	10.24195191	1.60E-22	1.58E-21	39.9220341
CLCA1	-5.419608783	5.323550872	-10.24118386	1.61E-22	1.59E-21	39.91550373
FAXDC2	-1.551508734	2.752610779	-10.24022624	1.62E-22	1.61E-21	39.90736211
GPR180	1.028581451	3.11982185	10.23807253	1.65E-22	1.64E-21	39.8890531
SELENBP1	-2.478825947	7.580822644	-10.23558534	1.69E-22	1.67E-21	39.86791234
CDK5RAP3	1.433371439	2.228587857	10.23532995	1.69E-22	1.67E-21	39.86574177
TKT	1.014504109	7.12462976	10.23410063	1.71E-22	1.69E-21	39.85529411
KRT20	-3.125417577	8.331182941	-10.2218406	1.90E-22	1.87E-21	39.75114504
SLC44A4	-1.587423499	7.940726035	-10.21764293	1.97E-22	1.93E-21	39.71550474
KIAA0895	1.12018518	1.934166908	10.21573088	2.00E-22	1.96E-21	39.69927367
DTD1	1.081615137	3.222933597	10.21413065	2.03E-22	1.99E-21	39.68569114
B3GNT6	-3.396269992	2.856552207	-10.21329684	2.04E-22	2.00E-21	39.67861449
NPM3	1.368235506	6.889944774	10.20902285	2.12E-22	2.07E-21	39.64234633
NXT1	1.211505512	6.206464239	10.20830039	2.13E-22	2.09E-21	39.63621672
SVEP1	-1.228890955	1.65475828	-10.19878432	2.31E-22	2.26E-21	39.55550525
LXN	-1.335667199	5.060436466	-10.19816476	2.32E-22	2.27E-21	39.55025217
PABPC1	1.02543168	9.243977329	10.19185155	2.45E-22	2.39E-21	39.49673576
TRIM36	-1.312269272	2.346409267	-10.17756706	2.77E-22	2.69E-21	39.37572874
KRT17	2.958221233	3.329450637	10.17674628	2.79E-22	2.71E-21	39.3687791
MSRB3	-1.804075834	2.898341373	-10.16664277	3.04E-22	2.94E-21	39.28326263
UGGT2	1.166891818	3.378653862	10.16337325	3.13E-22	3.02E-21	39.25560139
AKR1C2	-1.266061368	1.290386679	-10.16089747	3.20E-22	3.08E-21	39.23465937
TCFL5	1.202358094	3.981512666	10.1568816	3.31E-22	3.19E-21	39.20069731
MEST	1.00127657	5.327317969	10.15567614	3.34E-22	3.22E-21	39.19050456
PLD1	-1.066818914	3.078917062	-10.15562284	3.34E-22	3.22E-21	39.19005389
C9orf116	1.276482099	1.985896134	10.15462382	3.37E-22	3.24E-21	39.18160732
NECTIN4	1.713326036	3.890646084	10.15289816	3.42E-22	3.29E-21	39.16701831
LIPC	-1.010682294	0.423312752	-10.15219955	3.44E-22	3.31E-21	39.16111267
ASPHD1	1.833467741	3.25638998	10.15079919	3.48E-22	3.35E-21	39.14927561
GCNT3	-2.726069787	5.067242373	-10.15026134	3.50E-22	3.36E-21	39.14472949
BDKRB1	-1.022791026	1.405147414	-10.14816598	3.56E-22	3.42E-21	39.12702034
SHROOM4	1.552219672	2.879189406	10.146917	3.60E-22	3.45E-21	39.11646563
TCOF1	1.019410823	4.516787353	10.14628932	3.62E-22	3.47E-21	39.11116166
GPSM2	1.213383025	3.200775793	10.14120677	3.78E-22	3.62E-21	39.06822131
HSPB3	-2.023590638	0.962923921	-10.12876095	4.20E-22	4.02E-21	38.9631322
MT1E	-2.944016165	6.13680054	-10.12664718	4.28E-22	4.09E-21	38.94529268
SOCS2	-1.048041177	2.519028978	-10.12512086	4.34E-22	4.14E-21	38.93241259
CA9	3.671141707	4.649075568	10.12470812	4.35E-22	4.15E-21	38.92892983
CHCHD6	1.069084509	4.100332594	10.12451205	4.36E-22	4.16E-21	38.92727537
VILL	-1.637275911	4.870159935	-10.12379419	4.39E-22	4.18E-21	38.92121827
KRT23	3.853660558	3.896045887	10.1112216	4.88E-22	4.64E-21	38.81518083
FBLN5	-1.423357319	3.205414022	-10.11108675	4.89E-22	4.64E-21	38.81404396
SRPX2	2.193362457	3.436256523	10.11105659	4.89E-22	4.64E-21	38.81378969
CENPW	1.195083661	6.140235758	10.10786774	5.02E-22	4.77E-21	38.78690909
HSPE1	1.219993867	6.151717454	10.10581685	5.11E-22	4.85E-21	38.76962406
SLC66A2	-1.127799179	4.739002614	-10.09603169	5.55E-22	5.26E-21	38.68718604
CCL19	-2.743073489	2.9946123	-10.0898912	5.85E-22	5.53E-21	38.63548087
FBL	1.006012084	8.290698062	10.08476254	6.11E-22	5.77E-21	38.59231179
XKRX	1.673410669	2.494359123	10.06984138	6.94E-22	6.54E-21	38.46680052
ACBD7	1.267732302	1.879332017	10.06983948	6.94E-22	6.54E-21	38.46678457
GJB4	1.910648461	2.044058312	10.06925049	6.97E-22	6.57E-21	38.46183273
EPHX2	-1.605047435	4.943450054	-10.0604479	7.51E-22	7.07E-21	38.38784984
NT5DC2	1.369126169	5.180663291	10.05900156	7.61E-22	7.15E-21	38.37569803
TSPAN5	1.250243659	3.35656406	10.05735841	7.71E-22	7.25E-21	38.36189403
PLA2G5	-1.005519847	0.812958575	-10.05457487	7.90E-22	7.41E-21	38.33851306
RRP1	1.032411014	5.028781505	10.05151478	8.11E-22	7.60E-21	38.31281427
IFITM1	1.784919702	8.869247269	10.03732921	9.14E-22	8.54E-21	38.19375137
FOXP2	-1.165855692	0.857004769	-10.0356812	9.27E-22	8.65E-21	38.17992656
POU2AF1	-1.907874943	2.069007404	-10.03498859	9.32E-22	8.70E-21	38.17411686
P3H2	-1.731355876	2.685684099	-10.03400032	9.40E-22	8.77E-21	38.16582751
CCDC78	1.45562807	1.572898723	10.03177677	9.58E-22	8.93E-21	38.14717913
ZBTB12	1.278234594	3.598351156	10.03063421	9.67E-22	9.01E-21	38.1375978
SKP2	1.004080192	2.853971947	10.02948464	9.77E-22	9.10E-21	38.12795848
DLGAP5	1.179288178	4.35377355	10.02579476	1.01E-21	9.38E-21	38.09702316
PPP1R3C	-1.502922241	1.744910654	-10.02351297	1.03E-21	9.55E-21	38.07789683
SMPD3	-1.488620574	3.996506132	-10.02089769	1.05E-21	9.76E-21	38.05597879
DHCR7	1.246140784	6.174499247	10.01960558	1.06E-21	9.86E-21	38.04515128
RAB6B	-1.110165734	1.567184932	-10.01950981	1.06E-21	9.87E-21	38.04434882
ITGA7	-1.363411711	2.83708392	-10.0191969	1.07E-21	9.89E-21	38.04172685
PNCK	-1.444185542	0.875924341	-10.00924796	1.16E-21	1.07E-20	37.95839175
FNIP2	-1.045986536	3.632970161	-9.997744367	1.28E-21	1.18E-20	37.86210372
SLC17A9	2.066614761	4.402879631	9.997158584	1.28E-21	1.19E-20	37.85720257
FOXS1	1.289729028	2.340859912	9.990594088	1.36E-21	1.25E-20	37.80229165
FAM241B	1.261238039	4.072357182	9.990453685	1.36E-21	1.25E-20	37.80111746
PLEKHS1	1.831192678	3.952739628	9.980533241	1.48E-21	1.36E-20	37.71818149
NAT2	-2.042734325	3.455667802	-9.978772687	1.50E-21	1.38E-20	37.70346887
ASF1B	1.038732996	6.150864359	9.973795931	1.56E-21	1.43E-20	37.66188853
CBX3	1.139347783	7.161515367	9.967512373	1.65E-21	1.51E-20	37.60940996
GPRASP1	-1.020451668	1.414414224	-9.963937408	1.70E-21	1.56E-20	37.57956278
LOXL2	1.461936224	4.672046374	9.96220776	1.72E-21	1.58E-20	37.56512464
CMTM7	1.228747353	4.010365467	9.952214438	1.88E-21	1.71E-20	37.4817391
ATP2A3	-1.937259263	5.589994878	-9.939535011	2.09E-21	1.90E-20	37.37602176
SERPINB5	3.047343702	4.78107808	9.938212869	2.11E-21	1.92E-20	37.36500337
ANOS1	1.595325181	1.932403228	9.934397724	2.18E-21	1.98E-20	37.33321451
KLHL17	1.3409179	2.828978653	9.930430879	2.25E-21	2.04E-20	37.3001704
FLNC	-2.28187245	3.547164403	-9.929715307	2.27E-21	2.05E-20	37.29421059
HYAL3	1.208389837	2.864529743	9.927085183	2.32E-21	2.10E-20	37.27230745
TYRO3	1.316809626	2.140962431	9.925139928	2.36E-21	2.13E-20	37.2561103
LGALS9B	-1.892632203	1.741247102	-9.919843983	2.46E-21	2.22E-20	37.21202453
KLK6	3.167235833	2.947295444	9.918974563	2.48E-21	2.24E-20	37.20478862
GNB1L	1.176772545	2.258378552	9.917374119	2.52E-21	2.27E-20	37.19146975
TBC1D9	-1.279327482	3.044250542	-9.916755294	2.53E-21	2.28E-20	37.18632029
C3orf85	-1.849872756	1.970052369	-9.916735478	2.53E-21	2.28E-20	37.18615539
HSF4	1.594234726	3.039452562	9.912811937	2.61E-21	2.35E-20	37.15351134
BARX2	-2.118259997	2.328146025	-9.912374262	2.62E-21	2.36E-20	37.1498704
ZDHHC9	1.073915661	6.360776608	9.912307083	2.62E-21	2.36E-20	37.14931156
RAD51AP1	1.183850889	4.253313395	9.890164009	3.16E-21	2.83E-20	36.96525069
TSEN2	1.020994482	3.285017997	9.890085493	3.16E-21	2.83E-20	36.96459853
TEX30	1.210001029	2.864745108	9.8856167	3.28E-21	2.94E-20	36.92748647
EFNA3	1.637579414	4.33342901	9.884484367	3.31E-21	2.96E-20	36.91808457
CMBL	-1.930036273	5.485625393	-9.882964684	3.36E-21	3.00E-20	36.90546761
KIF26B	1.507722328	1.701840634	9.87023891	3.74E-21	3.33E-20	36.79986536
SLC30A4	-1.082085793	2.002255221	-9.861974735	4.00E-21	3.57E-20	36.73133635
SLC7A1	1.040133946	5.907500492	9.861514908	4.02E-21	3.58E-20	36.72752447
MYEOV	2.41527323	4.044141316	9.861468069	4.02E-21	3.58E-20	36.72713619
PIP5K1B	-1.047645017	4.877670751	-9.860851127	4.04E-21	3.60E-20	36.72202208
CAP2	-1.28703308	2.276090797	-9.860128974	4.07E-21	3.62E-20	36.71603609
FAP	1.829767732	2.133940719	9.845739003	4.59E-21	4.07E-20	36.59681862
OCEL1	-1.187494156	4.502087457	-9.832724435	5.11E-21	4.53E-20	36.48909823
EPHA10	-1.258769277	2.823744784	-9.831899579	5.15E-21	4.56E-20	36.48227424
SINHCAF	1.071967066	5.616513111	9.823726173	5.51E-21	4.88E-20	36.41467728
MBOAT1	-1.039613485	4.449901169	-9.822088781	5.59E-21	4.94E-20	36.40114008
LIPG	1.223539185	3.240127173	9.815643975	5.90E-21	5.21E-20	36.34787237
CIDEC	-2.007777279	1.974074915	-9.814802848	5.94E-21	5.24E-20	36.34092204
FXYD6	-1.35832058	1.757054864	-9.798219721	6.82E-21	6.01E-20	36.2039768
CLMP	-1.633938812	2.745639784	-9.790245983	7.29E-21	6.40E-20	36.13818521
RHBDL2	-1.78415174	3.001110843	-9.788334931	7.40E-21	6.50E-20	36.1224225
ANKRD40CL	-1.670867191	3.301062305	-9.788199345	7.41E-21	6.51E-20	36.12130424
CLIC2	-1.327870937	2.724923814	-9.787801967	7.44E-21	6.53E-20	36.11802688
PBX1	-1.265315162	2.726042285	-9.781787174	7.82E-21	6.86E-20	36.06843136
GOLM1	-1.224519099	7.62328274	-9.776795098	8.15E-21	7.13E-20	36.0272846
TBC1D16	1.030342516	4.439699191	9.776532637	8.17E-21	7.14E-20	36.02512168
BHLHE40	1.268335965	7.052089752	9.776011807	8.21E-21	7.17E-20	36.02082969
PCNA	1.096487241	8.545965574	9.76726347	8.82E-21	7.70E-20	35.94876095
TPSB2	-2.251939754	3.21591839	-9.765233782	8.98E-21	7.82E-20	35.93204672
ACSS2	-1.025067712	6.494738472	-9.754817077	9.79E-21	8.51E-20	35.84630391
PITPNM3	-1.303553643	2.30897257	-9.752347611	9.99E-21	8.68E-20	35.82598626
CIBAR1	1.275930644	2.879868554	9.7483521	1.03E-20	8.96E-20	35.79312048
POLE2	1.084053725	3.199753743	9.73332883	1.17E-20	1.01E-19	35.66962671
UCN	1.317501444	1.809505701	9.727319499	1.23E-20	1.06E-19	35.62026568
CORO2A	-1.064500321	5.163314092	-9.7265241	1.24E-20	1.07E-19	35.61373379
TLCD4	-1.595075324	3.412358516	-9.724299737	1.26E-20	1.09E-19	35.59546908
BTBD16	1.13482005	1.182069651	9.724273012	1.26E-20	1.09E-19	35.59524965
ADAMTS2	1.88979368	3.688822871	9.720328291	1.30E-20	1.12E-19	35.56286584
PTX3	-1.032125549	1.021085376	-9.720147407	1.31E-20	1.13E-19	35.56138111
MZB1	-2.455454086	3.721078187	-9.712742918	1.39E-20	1.20E-19	35.50061986
TMEM63A	1.084364355	5.762217386	9.710217662	1.42E-20	1.22E-19	35.4799049
RNF125	-1.343005542	2.39324494	-9.695744757	1.60E-20	1.37E-19	35.36125362
TOX	-1.754490488	2.741793756	-9.694499036	1.61E-20	1.38E-19	35.3510467
DDX60	-1.521243426	3.978801555	-9.691895219	1.65E-20	1.41E-19	35.32971502
SLC11A2	1.009613992	4.914651383	9.69188197	1.65E-20	1.41E-19	35.32960649
KLK10	2.944557263	3.34709594	9.691317544	1.66E-20	1.42E-19	35.32498297
FSIP2	-1.115557217	0.612240943	-9.690444221	1.67E-20	1.43E-19	35.31782948
IL20RA	1.21857076	4.170077788	9.68871581	1.69E-20	1.45E-19	35.30367317
CPXM2	-1.852894806	2.440452316	-9.685757515	1.74E-20	1.48E-19	35.27944773
SUV39H1	1.038266717	4.055072385	9.6778961	1.85E-20	1.58E-19	35.2150955
UGT2B17	-4.347933295	3.989788849	-9.658604204	2.17E-20	1.85E-19	35.05732825
HSPB7	-2.107240956	2.12694872	-9.658429125	2.18E-20	1.85E-19	35.05589747
ATP2B4	-1.448096622	4.252174532	-9.653734893	2.26E-20	1.92E-19	35.01754191
TFR2	1.411210299	1.754242861	9.6530036	2.27E-20	1.93E-19	35.01156783
MAD2L2	1.131179163	4.425083865	9.652215908	2.29E-20	1.94E-19	35.00513337
NBEAL2	1.112630771	5.185393043	9.647744284	2.38E-20	2.02E-19	34.96861266
MAN1A1	-1.433973701	5.16464257	-9.646100292	2.41E-20	2.04E-19	34.95518877
ARHGEF6	-1.18942485	2.760194901	-9.643989536	2.45E-20	2.08E-19	34.93795588
MYCT1	-1.000399269	2.099086741	-9.638451504	2.56E-20	2.17E-19	34.89275402
ATAD3B	1.178071751	3.598622119	9.62366472	2.90E-20	2.45E-19	34.77215127
POLR3G	1.244574158	2.235763518	9.61482585	3.12E-20	2.63E-19	34.70012172
HIF3A	-1.063502644	0.802475763	-9.612127952	3.19E-20	2.69E-19	34.67814521
GPRIN2	-1.564260092	3.582742361	-9.607772308	3.30E-20	2.78E-19	34.64267409
AKAP5	-1.137314445	1.648517458	-9.599886825	3.52E-20	2.96E-19	34.57848537
POU5F1B	1.726263863	1.757417828	9.597713076	3.59E-20	3.01E-19	34.56079724
ZC3H12C	-1.299924817	2.128616054	-9.595738636	3.65E-20	3.06E-19	34.54473333
ARID3A	1.69260265	3.980790053	9.593227403	3.72E-20	3.12E-19	34.52430544
IRAK2	1.371207117	3.470969124	9.585515278	3.97E-20	3.32E-19	34.46159357
LEMD1	2.458683898	2.34859106	9.583154148	4.04E-20	3.39E-19	34.44240082
CPQ	-1.23689929	4.035718406	-9.580463767	4.13E-20	3.46E-19	34.42053574
MEP1A	-2.912510439	6.128935993	-9.580288294	4.14E-20	3.46E-19	34.4191098
SPIN4	1.0304847	3.677197936	9.576030789	4.29E-20	3.59E-19	34.38451765
CD1C	-1.048275412	1.254773768	-9.565449342	4.68E-20	3.90E-19	34.29858998
GPR157	1.110144359	3.865701364	9.561426509	4.83E-20	4.03E-19	34.26593953
TACC3	1.005637875	4.630865425	9.560682948	4.86E-20	4.05E-19	34.25990562
FASN	1.35214312	6.686042457	9.55356857	5.15E-20	4.29E-19	34.20218989
SPART	-1.251558636	2.301690591	-9.553504111	5.16E-20	4.29E-19	34.2016671
TNS2	-1.08920079	3.678203543	-9.549027527	5.35E-20	4.44E-19	34.16536612
NEO1	-1.13677438	5.506651025	-9.537985326	5.86E-20	4.86E-19	34.07587479
CPA3	-2.195636991	3.422647037	-9.536315015	5.94E-20	4.92E-19	34.06234407
MAPK3	-1.074727236	6.795120501	-9.533094554	6.10E-20	5.04E-19	34.0362607
TPSAB1	-2.112492884	3.384801209	-9.529582891	6.27E-20	5.18E-19	34.00782583
ABCE1	1.00492148	5.257071502	9.52616153	6.45E-20	5.32E-19	33.98012919
TCEA3	-1.680189499	5.447074869	-9.526052989	6.46E-20	5.32E-19	33.97925063
DDR2	-1.717437459	2.671603913	-9.520635806	6.75E-20	5.55E-19	33.93541196
TNFSF9	2.379332521	3.343182831	9.51013694	7.35E-20	6.05E-19	33.85049928
PARM1	-1.581377745	6.613156953	-9.502217917	7.85E-20	6.44E-19	33.78649522
FCGBP	-3.868722765	5.984890217	-9.497402737	8.16E-20	6.69E-19	33.74759565
BGN	2.224781711	7.701796037	9.491606438	8.56E-20	7.01E-19	33.70078839
SLC13A2	-2.612201981	2.369178793	-9.48582425	8.97E-20	7.34E-19	33.65411504
TCL1A	-1.399720088	0.637532273	-9.48290083	9.19E-20	7.51E-19	33.63052502
FABP1	-3.802365711	7.841741908	-9.48245676	9.22E-20	7.54E-19	33.62694213
CST2	2.130704413	2.063874192	9.477080617	9.63E-20	7.86E-19	33.58357502
SYTL2	-1.290109271	4.042796126	-9.475274029	9.77E-20	7.98E-19	33.5690059
PIMREG	1.210338518	3.70228078	9.466185016	1.05E-19	8.57E-19	33.49573767
RBM24	-1.056941128	0.940127344	-9.463476703	1.08E-19	8.76E-19	33.473915
DIO2	1.344637284	2.176244552	9.460250133	1.10E-19	8.99E-19	33.44792211
NPEPL1	1.189138723	2.166208143	9.459080408	1.12E-19	9.07E-19	33.43850047
MEIS1	-1.119215872	1.556972391	-9.456316039	1.14E-19	9.27E-19	33.41623791
ASB9	1.670950144	3.22005931	9.454413587	1.16E-19	9.40E-19	33.40091936
MTARC2	-1.108851114	3.803870383	-9.452477894	1.18E-19	9.55E-19	33.38533537
FCMR	-1.324001628	2.281917086	-9.451898856	1.18E-19	9.59E-19	33.38067406
IL10RA	-1.322223908	2.683954787	-9.447885064	1.22E-19	9.89E-19	33.34836814
LTBP4	-1.517891775	5.452768255	-9.444013134	1.26E-19	1.02E-18	33.31721318
ULBP2	1.825753084	1.950055483	9.442369012	1.28E-19	1.03E-18	33.30398668
DUSP10	1.116457786	3.916917481	9.441376873	1.29E-19	1.04E-18	33.296006
DMD	-1.269419942	1.511218336	-9.439276675	1.31E-19	1.06E-18	33.2791141
ECI2	-1.212649178	3.407709643	-9.439252294	1.31E-19	1.06E-18	33.27891803
CENPE	1.183366892	2.586268859	9.437219674	1.33E-19	1.07E-18	33.26257221
B9D1	1.016998568	2.232975619	9.436409354	1.34E-19	1.08E-18	33.25605651
TACSTD2	3.128364482	4.514687995	9.428172628	1.43E-19	1.15E-18	33.18984822
SERPINH1	1.020909126	6.624799041	9.423918661	1.48E-19	1.19E-18	33.15567
FBLN1	-2.071763272	4.951874027	-9.416584909	1.58E-19	1.26E-18	33.09677297
RASL12	-1.200953804	2.971125331	-9.410020529	1.66E-19	1.33E-18	33.04408213
KBTBD11	-1.179357121	3.89804832	-9.404737944	1.73E-19	1.39E-18	33.00169879
GNG13	-1.294197377	0.690096785	-9.402630238	1.76E-19	1.41E-18	32.98479288
EIF2S3	1.018547353	7.931265592	9.400641737	1.79E-19	1.43E-18	32.96884558
BMF	-1.023470905	3.173711538	-9.396814745	1.85E-19	1.48E-18	32.93816069
LRRC31	-1.634371134	3.599217134	-9.393662879	1.90E-19	1.51E-18	32.91289561
TSPYL5	-1.040697065	1.757505713	-9.391943755	1.92E-19	1.54E-18	32.89911777
ALKAL1	1.772445692	2.009295966	9.3897558	1.96E-19	1.56E-18	32.8815851
C2	1.501876999	3.855996506	9.388077104	1.99E-19	1.58E-18	32.8681352
MROH6	1.789321417	4.227550984	9.386201206	2.02E-19	1.61E-18	32.85310732
MT1X	-1.664864791	3.5101498	-9.378539795	2.14E-19	1.71E-18	32.79175352
SLIT2	-1.258632053	1.246593167	-9.37803154	2.15E-19	1.71E-18	32.78768458
PODNL1	1.320480994	2.312164659	9.376366423	2.18E-19	1.74E-18	32.77435525
PDLIM3	-1.526976853	2.527205573	-9.365947692	2.37E-19	1.88E-18	32.69099086
IKZF1	-1.164974021	1.736020224	-9.361942606	2.45E-19	1.94E-18	32.65896203
FAM111B	1.18117347	4.083766499	9.34215002	2.88E-19	2.27E-18	32.50082233
CCL15	-1.217707782	1.946907368	-9.329893332	3.18E-19	2.50E-18	32.40301219
L1CAM	-2.042722434	1.84670876	-9.317249771	3.52E-19	2.76E-18	32.30221021
PYCR3	1.345700303	4.443886478	9.303258446	3.94E-19	3.08E-18	32.19077618
CPNE1	1.448231894	7.095832901	9.300694672	4.02E-19	3.15E-18	32.17036987
KIR2DL4	-1.024504943	0.737569571	-9.298570194	4.09E-19	3.20E-18	32.15346317
TXNIP	-1.532722258	8.457866252	-9.291033615	4.34E-19	3.39E-18	32.09350884
PER3	-1.132635744	1.937659679	-9.281251517	4.70E-19	3.66E-18	32.01574273
SLC1A5	1.050121404	7.666879035	9.278990866	4.79E-19	3.73E-18	31.99777921
IMPA1	-1.059378068	4.397095704	-9.274020527	4.98E-19	3.87E-18	31.95829501
GABRE	1.759079996	3.150875591	9.264607768	5.37E-19	4.17E-18	31.88356167
ZNF304	-1.081495976	1.470409808	-9.264065363	5.40E-19	4.19E-18	31.87925684
MYO1D	-1.03932444	7.227885693	-9.262221279	5.48E-19	4.25E-18	31.86462254
SLAMF7	-1.864988834	3.105584732	-9.260559059	5.55E-19	4.30E-18	31.85143326
ADRA2A	-1.997367427	3.208381861	-9.249333298	6.07E-19	4.70E-18	31.76240395
FOXF1	-1.319527792	3.800475861	-9.248600156	6.11E-19	4.72E-18	31.75659222
PAM16	1.014822881	2.484990955	9.242913495	6.39E-19	4.94E-18	31.71152438
SMIM32	-2.213522018	2.535040487	-9.239236709	6.58E-19	5.08E-18	31.6823957
CACFD1	-1.163619844	5.284339109	-9.234549519	6.84E-19	5.27E-18	31.64527428
TMEM273	-1.097050112	2.194196336	-9.229508564	7.12E-19	5.48E-18	31.60536615
PTPRF	-1.009834381	6.920068626	-9.227270736	7.25E-19	5.57E-18	31.58765474
DCN	-1.981756085	5.163172548	-9.222362635	7.54E-19	5.78E-18	31.54882008
ATP8A1	-1.387211444	3.235331736	-9.214203644	8.05E-19	6.16E-18	31.4842959
PELI2	-1.233532606	2.523399388	-9.21355546	8.09E-19	6.19E-18	31.47917158
SNRPB	1.164511524	8.80727843	9.212819796	8.13E-19	6.23E-18	31.47335599
ANKRD9	-1.204557713	4.163345052	-9.206657649	8.55E-19	6.54E-18	31.42465588
MZT1	1.282959699	5.485035516	9.200996919	8.94E-19	6.83E-18	31.37993908
FOXA2	1.508148268	5.408793322	9.194151756	9.44E-19	7.20E-18	31.32589218
GINS2	1.069323482	4.799351628	9.186106051	1.01E-18	7.68E-18	31.26240309
CCL21	-2.814488708	4.915075533	-9.185522782	1.01E-18	7.71E-18	31.25780203
SERPINE1	2.076360035	4.811217926	9.182704104	1.03E-18	7.88E-18	31.23557012
SCML1	1.357780453	4.000007486	9.182373404	1.04E-18	7.90E-18	31.2329621
CXCL2	2.10087563	5.185733432	9.178733578	1.07E-18	8.12E-18	31.2042615
SRM	1.212701142	6.957234277	9.167449482	1.17E-18	8.87E-18	31.11533651
MEX3D	1.041598885	5.054835761	9.157801221	1.26E-18	9.57E-18	31.03936509
ATAD5	1.043898181	2.282251163	9.153453957	1.31E-18	9.90E-18	31.00515306
JAZF1	-1.069551363	2.195999796	-9.149146298	1.35E-18	1.02E-17	30.97126423
STRA6	1.830229221	1.792904267	9.145288401	1.39E-18	1.06E-17	30.94092345
LIPH	-1.269502037	5.481342626	-9.141152603	1.44E-18	1.09E-17	30.90840733
EDNRA	1.47908001	3.089296462	9.138280616	1.47E-18	1.11E-17	30.88583366
FBXL7	-1.00357565	2.034221008	-9.136757795	1.49E-18	1.13E-17	30.87386643
RAET1L	1.590123474	1.660508769	9.12815916	1.60E-18	1.20E-17	30.80632021
IL11	1.847573781	1.939290881	9.116111451	1.76E-18	1.32E-17	30.71175697
GRB7	1.324878286	5.32354858	9.10345067	1.94E-18	1.45E-17	30.6124787
KCNH8	1.252887741	1.566571804	9.098477593	2.02E-18	1.51E-17	30.57351002
ZNF415	-1.196466621	1.389473683	-9.093178148	2.11E-18	1.57E-17	30.53200086
PHYH	-1.118592819	5.1472822	-9.093113471	2.11E-18	1.57E-17	30.53149437
TJP3	-1.236327093	6.179556339	-9.089739119	2.17E-18	1.62E-17	30.50507319
PTP4A3	1.813388472	5.517485298	9.08825465	2.19E-18	1.63E-17	30.49345204
GOLGA7B	1.426856867	1.967543721	9.083094479	2.28E-18	1.70E-17	30.45306634
GIMAP4	-1.374009529	4.11357768	-9.076083379	2.41E-18	1.79E-17	30.39822104
CYP3A4	-1.294727367	0.668716297	-9.067668151	2.58E-18	1.91E-17	30.33243219
KLK15	-1.310680701	1.237566418	-9.065231421	2.63E-18	1.95E-17	30.31339047
RELL2	1.304958264	1.972037615	9.064607067	2.64E-18	1.96E-17	30.30851208
PRKDC	1.12515851	5.69165332	9.059455513	2.75E-18	2.04E-17	30.2682697
EBI3	-1.254576324	2.158157353	-9.056260356	2.82E-18	2.09E-17	30.24331841
SPNS3	1.170729419	2.054828342	9.054599982	2.86E-18	2.11E-17	30.23035491
COMP	2.824536796	2.902615012	9.04694182	3.04E-18	2.24E-17	30.17058546
SORBS1	-1.618915922	3.751883679	-9.043618807	3.12E-18	2.30E-17	30.14466183
ADA2	-1.508535437	3.286179294	-9.037502845	3.27E-18	2.41E-17	30.09696776
DNAJB4	-1.033242659	3.170717052	-9.029759041	3.48E-18	2.56E-17	30.03661284
ADGRG1	1.16809715	6.271658242	9.022260293	3.69E-18	2.72E-17	29.97820365
CCDC80	-1.927078883	3.172643721	-9.021525872	3.71E-18	2.73E-17	29.972485
CSF1	-1.119635694	3.82063706	-9.021464542	3.72E-18	2.73E-17	29.97200745
S1PR1	-1.037316871	2.892182794	-9.02017963	3.75E-18	2.76E-17	29.96200321
HBA2	-2.157916922	3.254601372	-9.018256734	3.81E-18	2.80E-17	29.94703357
DUSP4	2.332824361	3.551860955	9.018082338	3.82E-18	2.80E-17	29.94567602
ITLN1	-4.407928534	4.906093563	-9.015347985	3.90E-18	2.86E-17	29.92439354
NAA10	1.240821831	4.369918795	9.008242711	4.12E-18	3.02E-17	29.86911245
GRAMD1C	-1.040389332	1.762383963	-9.00381664	4.27E-18	3.12E-17	29.83469234
NEUROD1	-1.042166058	0.349716495	-9.002493735	4.31E-18	3.15E-17	29.82440692
SLC38A4	-1.763888123	1.647963719	-9.00145852	4.35E-18	3.18E-17	29.81635902
CPXM1	1.598254506	3.926662263	9.000545503	4.38E-18	3.20E-17	29.80926166
GLOD5	-1.346014906	2.457504145	-8.998680664	4.44E-18	3.25E-17	29.79476693
C3orf70	-1.242430957	2.358664453	-8.995466896	4.56E-18	3.33E-17	29.76979256
NCF1	-1.03568221	1.386086046	-8.992032222	4.68E-18	3.41E-17	29.74310869
B3GNT8	-1.596890704	4.543172107	-8.988474945	4.82E-18	3.51E-17	29.71548014
NPM1	1.040767683	7.799358654	8.986448246	4.89E-18	3.56E-17	29.69974278
LIME1	1.207424377	1.713854806	8.977094091	5.27E-18	3.83E-17	29.62714107
SGK2	-1.741206946	3.565665155	-8.976974828	5.27E-18	3.83E-17	29.62621578
VMA21	1.012124935	4.932172793	8.975667878	5.33E-18	3.86E-17	29.61607645
RPS10	2.052064585	2.571158973	8.973720485	5.41E-18	3.92E-17	29.60097054
CAPN13	-1.679592472	2.297888027	-8.971579257	5.50E-18	3.99E-17	29.58436381
TONSL	1.153918673	3.975404742	8.970374118	5.55E-18	4.02E-17	29.57501839
CFH	-1.389738415	3.168280981	-8.965635662	5.76E-18	4.17E-17	29.53828219
OLFML2A	-1.048452797	3.009347886	-8.96265624	5.90E-18	4.27E-17	29.51519063
NXPE2	-1.794441096	2.174664598	-8.959619207	6.04E-18	4.37E-17	29.49165832
PHKA1	1.184082811	3.155081638	8.944353607	6.81E-18	4.90E-17	29.37346163
WNT9A	-1.077982481	1.390507482	-8.943699781	6.84E-18	4.92E-17	29.36840254
HK2	-1.130146144	6.378329936	-8.940880024	7.00E-18	5.03E-17	29.34658732
DEFB1	-2.545230718	3.812730247	-8.93626534	7.25E-18	5.21E-17	29.31089634
SERTAD4	-1.241094946	1.622527262	-8.93495116	7.33E-18	5.26E-17	29.30073465
NOTUM	3.655116491	3.49128045	8.929566678	7.64E-18	5.48E-17	29.25911138
CTSS	-1.034116101	7.526789095	-8.928518359	7.71E-18	5.52E-17	29.25100976
PDRG1	1.123214138	5.679274192	8.926096979	7.85E-18	5.62E-17	29.23229952
LGALS3	-1.046803551	10.05594535	-8.91529298	8.55E-18	6.10E-17	29.14886114
RASSF2	-1.200098749	2.980465686	-8.911882416	8.78E-18	6.25E-17	29.12253699
PPM1N	1.059206803	1.726892174	8.911300331	8.82E-18	6.28E-17	29.11804494
PDK2	-1.090127971	3.854114307	-8.910245439	8.89E-18	6.33E-17	29.10990473
KIFC3	1.109862367	2.566777765	8.897663638	9.81E-18	6.97E-17	29.01286991
AKAP9	-1.106393323	3.4409278	-8.89427915	1.01E-17	7.14E-17	28.98678481
GNG12	-1.035387886	6.528712813	-8.894043472	1.01E-17	7.16E-17	28.98496865
PRMT1	1.036201983	6.819924153	8.887112359	1.06E-17	7.54E-17	28.93157252
DHPS	1.003040289	1.754927716	8.885703693	1.08E-17	7.62E-17	28.92072413
MPP6	1.246473415	1.97377895	8.877000754	1.15E-17	8.15E-17	28.85372913
H2AW	1.535275259	5.13315993	8.876545344	1.16E-17	8.17E-17	28.85022472
PLEKHO1	-1.155272221	3.558960101	-8.875415315	1.17E-17	8.24E-17	28.84152964
GGT6	-2.126679829	5.728748564	-8.873560924	1.18E-17	8.36E-17	28.82726268
MS4A4A	-1.545686375	2.851679925	-8.870892004	1.21E-17	8.53E-17	28.80673288
PBXIP1	-1.03148375	5.998791757	-8.867381232	1.24E-17	8.76E-17	28.77973431
TMEM74B	1.481919962	1.693929349	8.863280193	1.28E-17	9.03E-17	28.74820639
SSTR1	-1.43731877	2.403319136	-8.851524562	1.40E-17	9.87E-17	28.65789092
FAS	-1.176357452	3.186180752	-8.849020131	1.43E-17	1.00E-16	28.6386614
GPR34	-1.507664841	2.712344921	-8.838669846	1.55E-17	1.09E-16	28.55923225
SLC11A1	1.364430917	1.852078888	8.833388261	1.62E-17	1.13E-16	28.51872717
A2M	-1.45706658	6.795360838	-8.82678177	1.70E-17	1.19E-16	28.46808628
ANKRD65	-1.03189478	1.418381036	-8.821139456	1.78E-17	1.24E-16	28.4248582
PLA2G10	-1.716069068	3.532134897	-8.808946689	1.95E-17	1.37E-16	28.33151391
IL6ST	-1.142469784	4.305516235	-8.808543619	1.96E-17	1.37E-16	28.32842975
KLC4	-1.079161094	4.739323849	-8.803276558	2.04E-17	1.43E-16	28.28813744
COL27A1	1.361606415	2.334594309	8.798305008	2.12E-17	1.48E-16	28.25012203
FDCSP	-2.619533183	2.148123279	-8.794931283	2.18E-17	1.52E-16	28.22433356
TMPRSS3	1.85507048	2.706726698	8.777085631	2.50E-17	1.74E-16	28.08804427
COX7A1	-1.36055682	4.249462578	-8.768600096	2.67E-17	1.85E-16	28.02331096
NTN4	-1.08233044	3.561331889	-8.754529649	2.98E-17	2.05E-16	27.91607421
HMMR	1.240002315	4.265042611	8.752672633	3.02E-17	2.08E-16	27.90193062
RGS2	-1.602592511	4.729281745	-8.752012353	3.04E-17	2.09E-16	27.89690227
LTB4R	1.147743645	2.440387007	8.748339711	3.12E-17	2.15E-16	27.86893843
CDIP1	-1.385386319	3.256211575	-8.737383026	3.40E-17	2.34E-16	27.78556483
RSAD2	-1.551082224	2.702140388	-8.730389066	3.59E-17	2.47E-16	27.73238557
ADAMTSL5	1.126129709	2.525569373	8.727075852	3.68E-17	2.53E-16	27.70720423
CD19	-1.174495293	1.233347089	-8.719598667	3.90E-17	2.68E-16	27.6504016
AMN	-1.888744876	4.853561372	-8.71476727	4.04E-17	2.78E-16	27.61371767
DUSP2	1.335788474	4.317487918	8.708827588	4.23E-17	2.90E-16	27.56863939
IGFL4	1.306536403	1.241099611	8.703852708	4.40E-17	3.01E-16	27.53090088
PDZRN3	-1.26781057	3.007104414	-8.699370246	4.55E-17	3.12E-16	27.49691145
PLS3	1.111795656	6.302264714	8.69244502	4.80E-17	3.28E-16	27.44442471
SORBS2	-1.293910373	2.294517194	-8.690355032	4.88E-17	3.33E-16	27.42859065
ANTXR2	-1.118963011	4.436680285	-8.683774508	5.13E-17	3.50E-16	27.37875409
C1orf21	-1.142407254	3.762197777	-8.679829868	5.29E-17	3.60E-16	27.34889343
CNGA1	-1.227327682	1.773656055	-8.679530501	5.30E-17	3.61E-16	27.34662766
UCHL3	1.390747868	2.729972512	8.679075803	5.32E-17	3.62E-16	27.34318636
AHNAK	-1.48517145	6.227170626	-8.67797825	5.36E-17	3.65E-16	27.33488029
PDPN	1.475685702	4.211511538	8.668425483	5.77E-17	3.92E-16	27.26261976
APOBEC3B	-1.444801605	3.211649349	-8.650927354	6.60E-17	4.45E-16	27.13041131
WFDC1	-1.028925404	2.089092912	-8.649989103	6.64E-17	4.48E-16	27.12332789
GZMM	-1.338045373	1.936730031	-8.646046507	6.85E-17	4.62E-16	27.09356918
SFTA2	2.101716548	1.984537822	8.644504962	6.93E-17	4.67E-16	27.08193634
MAP2K6	-1.093327139	3.254726455	-8.642631939	7.03E-17	4.73E-16	27.06780418
COL1A1	2.24223283	9.012507817	8.637358091	7.32E-17	4.92E-16	27.02802469
NEURL1	-1.926005593	2.552568653	-8.618731563	8.44E-17	5.65E-16	26.8876738
KRTAP5-1	1.421408485	2.431596244	8.613941191	8.75E-17	5.85E-16	26.8516149
RETREG1	-1.381067762	4.245824768	-8.613870134	8.75E-17	5.86E-16	26.85108014
MEOX1	-1.052617404	1.568321637	-8.61014087	9.01E-17	6.02E-16	26.82301913
DDIT4	1.393582704	5.932520282	8.609776562	9.03E-17	6.03E-16	26.82027837
KLHDC8B	-1.116580828	3.642172993	-8.609021988	9.08E-17	6.07E-16	26.81460182
MS4A6A	-1.396572178	3.380752188	-8.60121519	9.64E-17	6.43E-16	26.75589433
MST1	1.123252711	1.818449502	8.599263533	9.79E-17	6.52E-16	26.74122399
ZP3	1.435751656	3.551600921	8.592753993	1.03E-16	6.84E-16	26.69231068
CYP2C18	-1.442746407	1.74632492	-8.590275577	1.05E-16	6.97E-16	26.67369491
CDC7	1.001400221	3.144042078	8.589568287	1.05E-16	7.00E-16	26.66838308
HAPLN3	1.477270645	3.609618021	8.586011163	1.08E-16	7.19E-16	26.64167361
TMEM200B	-1.026807805	1.726327575	-8.581645482	1.12E-16	7.43E-16	26.60890424
DNTTIP1	1.098652863	6.734103061	8.581004052	1.12E-16	7.46E-16	26.60409063
RIMS3	-1.202777952	1.883502646	-8.579831588	1.13E-16	7.53E-16	26.59529258
MARCKS	-1.112612152	7.000208138	-8.57865417	1.14E-16	7.59E-16	26.58645826
APBB1IP	-1.157723153	2.426552664	-8.571113496	1.21E-16	8.03E-16	26.52990113
FZD3	1.112060319	2.073627725	8.563123948	1.29E-16	8.51E-16	26.47001795
ZEB2	-1.077462462	1.701296081	-8.55847942	1.33E-16	8.81E-16	26.43522558
TRPM4	-1.177380772	5.723077748	-8.558130502	1.34E-16	8.83E-16	26.43261239
FOXP3	1.062448281	2.018601461	8.556467525	1.35E-16	8.94E-16	26.42015877
TMPRSS13	1.780726866	2.225336191	8.555669453	1.36E-16	8.99E-16	26.41418285
AURKB	1.098425393	5.306177331	8.555182949	1.37E-16	9.02E-16	26.41054014
PTPRR	-1.680708255	2.69668605	-8.53254691	1.62E-16	1.07E-15	26.24122416
MCM2	1.070693498	4.960933655	8.526811636	1.70E-16	1.11E-15	26.1983782
SLC12A2	1.390642803	7.145138873	8.518517898	1.81E-16	1.18E-15	26.13645723
SLC9A7	1.202351699	2.12580343	8.515504284	1.85E-16	1.21E-15	26.11396884
PLXNA3	1.001952158	3.939750799	8.512713146	1.89E-16	1.24E-15	26.09314595
HSPH1	1.341090566	6.001665354	8.511310196	1.91E-16	1.25E-15	26.08268139
FAM71E1	1.14313266	2.44873191	8.510844465	1.91E-16	1.25E-15	26.0792078
RPS21	1.227162862	10.9935376	8.502357811	2.04E-16	1.33E-15	26.01593633
AMOTL1	-1.263134991	2.330189755	-8.50065762	2.07E-16	1.35E-15	26.00326643
NCKAP1L	-1.159894491	2.520086691	-8.498929601	2.09E-16	1.37E-15	25.9903911
STK31	1.120560197	1.18111577	8.49595173	2.14E-16	1.40E-15	25.96820785
SRCIN1	1.146444628	1.791168543	8.493856107	2.18E-16	1.42E-15	25.95260029
SAMD10	1.170070393	4.159687425	8.492719498	2.19E-16	1.43E-15	25.94413639
TDGF1	2.305140408	4.085083585	8.484303735	2.34E-16	1.52E-15	25.8814939
TAGLN	-1.965363305	5.832525976	-8.473498232	2.54E-16	1.65E-15	25.80113207
PC	-1.046050246	3.071210367	-8.471960965	2.57E-16	1.67E-15	25.7897055
LTK	-1.821598739	2.309932789	-8.467992502	2.64E-16	1.71E-15	25.76021499
CTU2	1.038014281	3.985424575	8.467289178	2.66E-16	1.72E-15	25.75498952
TG	1.452062359	1.491572963	8.464527651	2.71E-16	1.76E-15	25.73447544
CD46	1.024810375	7.354600932	8.462613757	2.75E-16	1.78E-15	25.72026098
IRAG1	-1.251063096	3.136639252	-8.461088548	2.78E-16	1.80E-15	25.70893503
KRT15	1.207892152	2.125821892	8.456362396	2.89E-16	1.87E-15	25.67384916
ZNF511	1.118327116	4.402112754	8.453150794	2.96E-16	1.91E-15	25.6500154
KITLG	-1.221542081	3.764450832	-8.438428988	3.30E-16	2.13E-15	25.54085031
MKI67	1.106372432	5.371080734	8.437397902	3.33E-16	2.14E-15	25.53320998
SAMD9	-1.390692043	3.222023107	-8.431348441	3.48E-16	2.24E-15	25.48839786
IFRD2	1.036003128	5.928116634	8.428629968	3.55E-16	2.28E-15	25.46826835
ITPKA	-1.684058121	4.135963443	-8.42556933	3.64E-16	2.33E-15	25.44561109
BCL2L15	-1.409000021	4.045682564	-8.422267696	3.73E-16	2.39E-15	25.42117675
CDT1	1.289081516	5.654273927	8.416959076	3.88E-16	2.48E-15	25.38190456
OR2W3	-1.040689504	0.701523076	-8.412595102	4.01E-16	2.56E-15	25.34963471
METTL26	1.10244097	6.585033015	8.408700768	4.13E-16	2.64E-15	25.32084836
SLC2A1	1.408303288	6.561999621	8.404373131	4.26E-16	2.72E-15	25.28887095
ZFP3	-1.023518436	2.441382929	-8.404103076	4.27E-16	2.73E-15	25.28687589
PITX1	1.399363324	5.180541829	8.403130386	4.30E-16	2.75E-15	25.27969046
ASCL5	1.340018323	1.396567927	8.400914639	4.37E-16	2.79E-15	25.2633247
MMP10	1.822059136	2.268467248	8.398597299	4.45E-16	2.84E-15	25.24621207
UCKL1	1.01444358	5.740725366	8.397771926	4.48E-16	2.85E-15	25.24011789
MGP	-1.937445609	4.824277703	-8.395076097	4.57E-16	2.91E-15	25.22021625
ATP8B2	-1.050394083	2.737811526	-8.38912569	4.78E-16	3.04E-15	25.17630521
BMERB1	-1.065619573	2.664645838	-8.384735001	4.94E-16	3.14E-15	25.14391925
CYP2S1	1.31822026	7.477274347	8.383080968	5.00E-16	3.17E-15	25.13172235
FGF18	1.113380011	1.673500217	8.38059555	5.09E-16	3.23E-15	25.11339822
OLR1	1.815502324	2.128701234	8.378385563	5.18E-16	3.28E-15	25.0971082
LRRC36	1.351316814	1.551215892	8.376280598	5.26E-16	3.33E-15	25.08159535
SLC49A3	-1.064121922	2.202253403	-8.375893674	5.28E-16	3.34E-15	25.07874417
P2RY10	-1.019625435	1.49678119	-8.375706194	5.28E-16	3.34E-15	25.0773627
CXCL11	2.422043243	3.782804078	8.36973249	5.52E-16	3.49E-15	25.033357
BACE2	1.095727378	5.785012203	8.36641909	5.66E-16	3.57E-15	25.00895889
EVI2B	-1.50009219	3.351079997	-8.36624983	5.67E-16	3.57E-15	25.00771274
EXOSC5	1.168684985	6.264333119	8.365431205	5.70E-16	3.59E-15	25.00168604
HMGCS2	-3.297953854	6.78408177	-8.363465878	5.79E-16	3.64E-15	24.98721919
SMIM10	-1.126502687	2.145214846	-8.35884098	5.99E-16	3.77E-15	24.9531853
RASSF6	-1.092128995	3.552186763	-8.352697121	6.27E-16	3.94E-15	24.90799574
FRMD5	1.172145004	1.94914746	8.350502208	6.38E-16	4.00E-15	24.89185775
MS4A8	-1.953447613	2.95127914	-8.348349185	6.48E-16	4.06E-15	24.87603089
FERMT1	1.326417278	7.292246508	8.345153365	6.63E-16	4.16E-15	24.85254414
CKMT1B	-1.210375357	3.965337475	-8.342937477	6.75E-16	4.23E-15	24.83626314
CAPN9	-2.0913994	2.836700765	-8.337742272	7.01E-16	4.38E-15	24.79810482
CACNA1H	-1.310647241	2.713692762	-8.33285196	7.27E-16	4.54E-15	24.76220243
EFEMP1	-1.724263908	4.25515924	-8.323471699	7.80E-16	4.86E-15	24.69338181
CAMK2N1	-1.207742303	7.189524229	-8.316373431	8.22E-16	5.11E-15	24.64134284
CSF1R	-1.479110438	4.147273498	-8.311486936	8.52E-16	5.29E-15	24.60553852
ARHGEF26	-1.007908145	1.939725963	-8.311230666	8.54E-16	5.30E-15	24.60366122
LY86	-1.162765154	2.698306366	-8.298044816	9.42E-16	5.82E-15	24.50712822
ADAMTS4	1.265569472	2.60507188	8.297896595	9.43E-16	5.82E-15	24.50604376
COL14A1	-1.575519704	3.442188367	-8.292614775	9.80E-16	6.05E-15	24.46740912
FOXD2	-1.505117915	3.561931145	-8.288121297	1.01E-15	6.25E-15	24.4345557
PRKAA2	-1.060497879	0.683118801	-8.287918396	1.02E-15	6.26E-15	24.43307254
CD96	-1.014368557	1.656224209	-8.283501576	1.05E-15	6.46E-15	24.40079344
RAB15	1.054264003	5.740175549	8.283419361	1.05E-15	6.46E-15	24.40019272
DNASE1L2	1.006006104	1.227651064	8.274821989	1.12E-15	6.87E-15	24.33739939
NDRG1	-1.18819079	6.488892341	-8.273442228	1.13E-15	6.94E-15	24.32732655
VSIG4	-1.772973409	3.66498085	-8.267267936	1.18E-15	7.26E-15	24.28226735
HGH1	1.054077271	5.666988516	8.259680091	1.25E-15	7.67E-15	24.22692744
TAGAP	-1.078289988	2.030624559	-8.25896657	1.26E-15	7.70E-15	24.22172557
TMEM158	1.350349967	4.14841944	8.25474581	1.30E-15	7.94E-15	24.19096144
AXIN2	1.922445483	5.838573716	8.252800811	1.32E-15	8.05E-15	24.17678885
SEMA4G	-1.034647492	4.752224538	-8.249925972	1.34E-15	8.21E-15	24.15584549
SPP1	3.036618006	6.053398508	8.243578706	1.41E-15	8.58E-15	24.10962509
TPM1	-1.072224621	6.002366833	-8.234500727	1.51E-15	9.17E-15	24.04356713
XCL2	-1.03811693	1.039921249	-8.233565356	1.52E-15	9.23E-15	24.03676387
KRCC1	-1.063848275	5.911896658	-8.230039137	1.56E-15	9.46E-15	24.01112181
CDKN1A	-1.211985597	7.233606461	-8.227859014	1.58E-15	9.61E-15	23.99527254
ARHGEF19	1.14396088	3.683776487	8.223547414	1.63E-15	9.91E-15	23.96393713
TINAG	-1.788196117	3.170117116	-8.223454397	1.63E-15	9.92E-15	23.96326124
CDC20	1.095025921	6.725515289	8.215792947	1.73E-15	1.05E-14	23.90761169
PROX1	1.486679419	3.472171523	8.210332996	1.80E-15	1.09E-14	23.86797717
TMEM255B	1.115370357	2.002679675	8.20969905	1.81E-15	1.09E-14	23.86337658
KRT6B	2.524434604	2.607089065	8.200461651	1.94E-15	1.17E-14	23.79637107
PTK7	1.587285751	4.678254983	8.195399395	2.01E-15	1.21E-14	23.75967545
COL4A1	1.311211435	6.081869692	8.183745134	2.19E-15	1.32E-14	23.67526143
HES6	1.50378689	6.388150791	8.183532088	2.19E-15	1.32E-14	23.67371916
ZSCAN18	-1.049861742	1.578908541	-8.180258893	2.25E-15	1.35E-14	23.65002787
HCLS1	-1.193368903	3.745092893	-8.17915255	2.26E-15	1.36E-14	23.64202183
TSC22D3	-1.128930005	4.877517513	-8.174997288	2.33E-15	1.40E-14	23.61195979
EVPL	1.400978966	5.415749218	8.167665093	2.46E-15	1.47E-14	23.55894226
PKP1	1.776522832	2.049672741	8.159299791	2.62E-15	1.56E-14	23.49849928
TWIST1	1.27567365	2.118132915	8.15518702	2.70E-15	1.61E-14	23.46880018
F12	1.414921991	3.78695699	8.152581753	2.75E-15	1.64E-14	23.44999302
NKD1	2.224501901	3.342085405	8.142426481	2.96E-15	1.76E-14	23.37672731
RPL22L1	1.599966822	6.145821457	8.139950974	3.02E-15	1.79E-14	23.35887831
PHLDA2	1.396842031	6.939695411	8.133857738	3.16E-15	1.87E-14	23.31496244
MS4A7	-1.371449579	2.861663064	-8.131453001	3.21E-15	1.90E-14	23.29763772
CD48	-1.281712519	2.195523026	-8.121758393	3.45E-15	2.04E-14	23.22783384
TAFA5	1.085540542	2.232729406	8.111761925	3.71E-15	2.19E-14	23.15592378
NME2	1.883328962	2.391394247	8.106632662	3.85E-15	2.27E-14	23.11905273
PGF	1.045560586	2.472648469	8.103735487	3.93E-15	2.32E-14	23.09823473
PRADC1	-1.006383642	5.396141703	-8.099196864	4.06E-15	2.39E-14	23.06563345
SPNS2	1.512706655	5.334390579	8.098991096	4.07E-15	2.39E-14	23.06415574
C1QTNF12	-1.54809166	2.617870852	-8.096011017	4.16E-15	2.45E-14	23.0427577
[truncated: 552 more rows]
