# Supplementary material for: Elucidation of the mechanism of action of ailanthone in the treatment of colorectal cancer: integration of network pharmacology, bioinformatics analysis and experimental validation
Source: Front Pharmacol. 2024 Feb 7;15:1355644. doi: 10.3389/fphar.2024.1355644 (PMC10880095; doi:10.3389/fphar.2024.1355644)
Supplement: Supplementary file 2 [file DataSheet2.ZIP › Supplementary tables/Supplementary table 2.xls]

id	logFC	AveExpr	t	P.Value	adj.P.Val	B
CDH3	4.882392545	5.113791407	33.21704561	6.29E-130	6.97E-127	286.2107687
MTHFD1L	2.346415794	4.912553348	29.25607873	2.11E-111	1.36E-108	243.7162059
ETV4	4.854466978	6.024213127	29.18730302	4.49E-111	2.80E-108	242.9638884
AJUBA	2.595553025	3.587460731	26.89054384	5.08E-100	1.84E-97	217.5999345
KRT80	4.375453123	4.301029673	25.06258898	4.19E-91	1.13E-88	197.1359806
CLDN1	4.404209819	5.846542774	23.88841866	2.44E-85	5.53E-83	183.9028774
NFE2L3	2.611135058	5.719453944	23.19912597	6.04E-82	1.28E-79	176.1153418
CEMIP	4.429337134	5.212699108	22.973435	7.81E-81	1.59E-78	173.5638115
TRIB3	3.477628624	5.910256166	22.35353203	8.85E-78	1.62E-75	166.5540166
TRIP13	2.220873427	4.568810686	22.06394454	2.36E-76	4.03E-74	163.2797244
FOXQ1	5.071241703	5.52831917	21.95408761	8.21E-76	1.34E-73	162.0378271
ESM1	2.922654339	2.855035622	21.64391926	2.77E-74	4.24E-72	158.5325179
SLCO4A1	3.174718593	5.277013345	20.97644323	5.31E-71	7.11E-69	150.9973702
GRIN2D	3.667553522	4.119184671	19.73812615	6.22E-65	6.85E-63	137.071245
SPTBN2	2.541606113	3.374575921	19.61814419	2.40E-64	2.57E-62	135.7272021
ENC1	2.021957684	5.918068686	19.5073735	8.31E-64	8.72E-62	134.4873652
DDX31	1.093377739	3.689230321	19.48859058	1.03E-63	1.07E-61	134.2772317
PRSS22	3.577832101	4.463088705	19.46684339	1.31E-63	1.35E-61	134.0339726
IQANK1	2.541213566	4.260402732	19.31477245	7.22E-63	7.23E-61	132.3340826
TNFRSF12A	2.507485795	6.324967561	19.16226922	3.98E-62	3.91E-60	130.6314486
OSBPL3	1.749250977	4.01786305	19.13446687	5.44E-62	5.32E-60	130.3212817
KIAA1549	1.866357615	2.772308674	18.89181605	8.20E-61	7.61E-59	127.6174646
SLC7A5	2.893435573	6.533667537	18.80458399	2.17E-60	1.98E-58	126.6469276
PACC1	1.462158407	3.608690071	18.76130267	3.52E-60	3.16E-58	126.1656847
TEAD4	2.099589369	5.128260721	18.71122401	6.16E-60	5.43E-58	125.6091173
EPOP	2.790593684	3.474517	18.68324312	8.41E-60	7.23E-58	125.2982621
PPM1H	2.110418016	4.216365962	18.64784707	1.25E-59	1.06E-57	124.9051531
DUSP14	1.737908278	4.238120588	18.49438672	6.89E-59	5.68E-57	123.2024775
GTF2IRD1	1.992918318	4.976394636	18.36554939	2.89E-58	2.29E-56	121.7751486
HJURP	1.677187465	4.339199229	18.27168916	8.19E-58	6.38E-56	120.7365977
ORC6	1.846490451	3.509370668	18.13350751	3.79E-57	2.82E-55	119.2096761
WNT2	2.635205607	2.57577938	18.0163028	1.39E-56	1.01E-54	117.9165212
MDFI	2.950241466	3.810567871	17.92976087	3.62E-56	2.58E-54	116.9628764
POLR1B	1.175591067	4.083275885	17.90700146	4.65E-56	3.30E-54	116.7122528
XPO5	1.19796601	4.724930175	17.75858577	2.39E-55	1.66E-53	115.0797247
URB2	1.225455408	3.814090066	17.68271702	5.53E-55	3.80E-53	114.2464279
TTC26	1.492292427	2.689121845	17.65638226	7.39E-55	5.04E-53	113.9573827
ZC3HAV1L	1.93110185	3.708131191	17.45605608	6.69E-54	4.39E-52	111.762108
S100A11	1.962427834	10.78486337	17.41153179	1.09E-53	7.04E-52	111.2750404
ANLN	2.046823128	4.755383814	17.38602457	1.44E-53	9.29E-52	110.9961503
GTPBP4	1.103019458	5.178756639	17.29748135	3.81E-53	2.40E-51	110.0288577
HILPDA	2.223544349	5.165675539	17.25813138	5.87E-53	3.62E-51	109.5993911
PUS7	1.603984318	4.501855791	17.25453782	6.10E-53	3.74E-51	109.5601837
RIPK2	1.485574989	4.768484829	17.2146672	9.45E-53	5.78E-51	109.1253216
EPHX4	2.892613251	3.090936802	17.07324598	4.43E-52	2.64E-50	107.5850395
FUT1	2.04447142	2.669638475	17.03520614	6.72E-52	3.95E-50	107.1713202
SLC39A10	1.79359022	4.125521756	16.98170121	1.20E-51	7.02E-50	106.5898342
SLC6A6	2.647842846	5.144030329	16.88826156	3.33E-51	1.90E-49	105.5755683
AUNIP	1.813923094	2.846611833	16.86769157	4.17E-51	2.38E-49	105.3524981
CDC25B	2.050535294	6.669956804	16.80728178	8.05E-51	4.50E-49	104.6978357
SKA3	1.949583138	4.590232856	16.80196449	8.53E-51	4.74E-49	104.6402444
PDX1	3.457437448	3.880036671	16.76397727	1.29E-50	7.08E-49	104.2289597
RAN	1.107597715	7.96058836	16.73030157	1.86E-50	1.02E-48	103.8645815
IQGAP3	1.901436075	4.864413178	16.64753159	4.56E-50	2.45E-48	102.9699064
RBM28	1.112955319	3.082745456	16.57702008	9.80E-50	5.20E-48	102.2087743
ARNTL2	2.097866969	3.455934464	16.56124428	1.16E-49	6.15E-48	102.038616
NEBL	2.211348134	3.959416187	16.55433851	1.25E-49	6.61E-48	101.9641455
SHCBP1	1.419508165	3.037751611	16.55253158	1.28E-49	6.72E-48	101.9446614
NKRF	1.347925669	3.607378821	16.44765378	3.97E-49	2.06E-47	100.8148771
CGREF1	2.956833115	3.847709232	16.43736977	4.44E-49	2.29E-47	100.7042122
TMEM132A	2.222873103	3.871115866	16.41784762	5.48E-49	2.81E-47	100.4941954
MRGBP	1.478830966	5.435474077	16.40460047	6.33E-49	3.23E-47	100.3517282
RUVBL1	1.269233508	4.937366509	16.37961381	8.28E-49	4.21E-47	100.0831051
FJX1	2.046843216	2.631245854	16.35550854	1.07E-48	5.44E-47	99.82407833
DKC1	1.438414155	6.724672737	16.3458634	1.19E-48	6.02E-47	99.72046851
LARGE2	3.605600178	4.633339801	16.33272001	1.37E-48	6.90E-47	99.57931057
TMEM41A	1.043570463	3.95973507	16.32467677	1.50E-48	7.49E-47	99.49294498
FAM89A	1.704061538	3.535273876	16.3147681	1.67E-48	8.31E-47	99.38656751
LRP8	1.667108531	1.910543498	16.28063932	2.41E-48	1.19E-46	99.02032386
CBX8	1.554543835	3.583637139	16.20197917	5.62E-48	2.69E-46	98.17713314
CDK2	1.110055992	4.646567655	16.16733968	8.15E-48	3.88E-46	97.80623349
CTPS1	1.26818517	3.740313786	16.13719352	1.13E-47	5.31E-46	97.48365467
CPNE7	3.851478016	4.126055615	16.08433495	1.99E-47	9.26E-46	96.91851494
BYSL	1.410580511	5.644565799	15.99625497	5.11E-47	2.36E-45	95.97815886
QSOX2	1.191190684	4.5280818	15.95872781	7.64E-47	3.49E-45	95.57803377
GARS1	1.198427212	4.8991809	15.9403803	9.30E-47	4.22E-45	95.38252199
XRCC2	1.691452675	2.631140361	15.9148142	1.22E-46	5.50E-45	95.11021458
CEP72	1.73667909	3.196965997	15.89132118	1.57E-46	7.01E-45	94.86011776
PPAT	1.506407746	3.81831126	15.86805428	2.02E-46	8.89E-45	94.61255145
VWA2	3.203591296	4.124475338	15.86188046	2.15E-46	9.45E-45	94.54688092
TPX2	1.830079616	6.6526131	15.86085432	2.18E-46	9.54E-45	94.53596686
INHBA	3.285903013	3.372046774	15.7824309	5.03E-46	2.18E-44	93.70256135
UBE2C	2.025772725	7.479602867	15.77056539	5.70E-46	2.47E-44	93.57659022
RCL1	1.045102445	4.112957604	15.73552053	8.29E-46	3.55E-44	93.20472498
SLC12A8	1.174945875	3.73738379	15.73408871	8.42E-46	3.60E-44	93.18953792
TWNK	1.392714485	4.463502334	15.62649142	2.64E-45	1.11E-43	92.04965171
NCAPG2	1.312213225	4.251544266	15.59683156	3.62E-45	1.51E-43	91.73591946
ULBP3	1.741479793	2.668496698	15.59119476	3.85E-45	1.60E-43	91.67631909
KIF20A	1.551659801	4.374084788	15.58112599	4.28E-45	1.76E-43	91.56987676
CMSS1	1.370973418	3.602888812	15.5474413	6.12E-45	2.50E-43	91.21395596
EXOSC2	1.060789144	4.615611796	15.53785058	6.78E-45	2.76E-43	91.11266847
DDX55	1.07159018	3.713600676	15.52670433	7.63E-45	3.08E-43	90.99498106
DSCC1	1.815988799	4.09108098	15.51391886	8.74E-45	3.50E-43	90.86002338
CCT6A	1.195525096	7.833116078	15.42665296	2.20E-44	8.69E-43	89.9399572
POLR1G	1.59311978	2.792997441	15.42187332	2.32E-44	9.12E-43	89.88961872
TROAP	1.810713404	4.130662212	15.41163499	2.58E-44	1.01E-42	89.7818093
MTHFD2	1.501499793	4.292036132	15.3931026	3.14E-44	1.23E-42	89.58673013
POLR1C	1.291658931	4.242633101	15.38709382	3.35E-44	1.30E-42	89.52349773
UTP4	1.113127923	5.106796601	15.35379149	4.76E-44	1.84E-42	89.17321124
MCM10	1.585312198	3.019984887	15.33275207	5.94E-44	2.28E-42	88.95205479
BUB1	1.45224405	4.301942837	15.33219888	5.97E-44	2.29E-42	88.94624141
RHPN1	2.693078957	3.970648533	15.32766554	6.27E-44	2.39E-42	88.89860443
PDCD2L	1.668942618	3.823013064	15.31227288	7.37E-44	2.81E-42	88.73689499
FTSJ1	1.088832847	5.674928096	15.28899508	9.42E-44	3.57E-42	88.49246197
EZH2	1.27705971	4.649481243	15.26133893	1.26E-43	4.75E-42	88.20223324
RFC3	1.721974812	5.193700713	15.23333267	1.69E-43	6.32E-42	87.90853083
CBX2	2.43492082	2.888977888	15.20495824	2.28E-43	8.48E-42	87.6111741
TFAP4	1.330939232	3.569574183	15.18082838	2.94E-43	1.09E-41	87.35846386
PRR11	1.398672754	3.883222231	15.16142439	3.61E-43	1.33E-41	87.15535751
DCUN1D5	1.280658483	2.943588782	15.11583759	5.83E-43	2.12E-41	86.67857804
TIMP1	2.031909122	9.029001259	15.11207663	6.07E-43	2.20E-41	86.63926766
SCD	2.593288516	7.921114365	15.10392828	6.61E-43	2.39E-41	86.55411213
SMOX	2.028173886	4.469621716	15.09979035	6.90E-43	2.49E-41	86.51087488
NOB1	1.191950506	6.471709801	15.09710411	7.10E-43	2.56E-41	86.48280879
TGFBI	2.83714528	8.038657548	15.08583522	7.99E-43	2.87E-41	86.36509103
TEX10	1.002798466	3.953388027	15.08117636	8.39E-43	3.01E-41	86.31643321
KIF23	1.387558717	3.705675996	15.07380282	9.06E-43	3.24E-41	86.23943474
TXNRD3	1.188929864	2.944384102	15.05517947	1.10E-42	3.92E-41	86.04502407
ATP11A	1.898936795	4.219096182	15.04747557	1.19E-42	4.22E-41	85.96462957
GDF15	3.015189606	7.5427325	15.01834102	1.62E-42	5.69E-41	85.66073794
TTLL4	1.064343189	3.876048449	15.00788195	1.81E-42	6.33E-41	85.55169898
APLN	2.310644235	2.958040545	14.94873272	3.36E-42	1.15E-40	84.93560716
MRPL17	1.182117731	6.136413464	14.92323587	4.39E-42	1.49E-40	84.67032839
CCND1	1.687492513	6.924097856	14.91490491	4.78E-42	1.62E-40	84.58368844
MSX2	3.319689066	3.705634109	14.89835077	5.69E-42	1.92E-40	84.41158616
WDR43	1.227030466	5.806995266	14.86806533	7.80E-42	2.63E-40	84.09692408
SNTB1	2.043708566	4.445484292	14.83984665	1.05E-41	3.52E-40	83.80396375
KIF18B	1.681286962	3.865819165	14.79178416	1.73E-41	5.73E-40	83.30549985
FANCI	1.343985044	3.585952923	14.7685363	2.20E-41	7.28E-40	83.06462478
CELSR1	1.978563829	2.957589863	14.74753105	2.74E-41	8.97E-40	82.84711679
EVA1A	2.58927593	3.082419416	14.72191265	3.58E-41	1.16E-39	82.58200882
ENTR1	1.110404019	5.662115061	14.69087979	4.94E-41	1.60E-39	82.26112014
RPGRIP1L	1.025923594	1.766912834	14.68842153	5.06E-41	1.63E-39	82.23571278
MET	1.784194063	6.053704918	14.65571733	7.11E-41	2.26E-39	81.89786305
CCNF	1.446065801	3.790866142	14.64406147	8.03E-41	2.54E-39	81.77752672
DIAPH3	1.52389089	3.032869149	14.63492645	8.82E-41	2.78E-39	81.68324328
CSE1L	1.51071345	7.120407326	14.584218	1.49E-40	4.67E-39	81.16031518
RTKN	1.124681955	5.528298947	14.57388893	1.66E-40	5.19E-39	81.05388894
TGIF2	1.738977939	4.776165212	14.56858797	1.75E-40	5.48E-39	80.99928211
SEC14L2	1.478590263	2.053439005	14.54859852	2.16E-40	6.71E-39	80.79343892
CKAP2L	1.453676611	3.079367841	14.53979204	2.36E-40	7.33E-39	80.70279047
RRP12	1.336892103	4.435025086	14.4789684	4.43E-40	1.35E-38	80.0773337
CCT2	1.037591095	7.352565242	14.474856	4.62E-40	1.41E-38	80.03508493
PRR7	2.672565349	3.745325538	14.47415026	4.66E-40	1.42E-38	80.02783501
NME1	1.916804252	4.8463181	14.46865031	4.93E-40	1.50E-38	79.97134019
MMP7	4.815107641	4.875723045	14.46328333	5.21E-40	1.58E-38	79.91621982
SOX9	1.853845744	7.453848198	14.44543526	6.27E-40	1.89E-38	79.73297722
DDIAS	1.596723494	2.592903386	14.44492619	6.30E-40	1.89E-38	79.72775214
PHLDA1	2.451868124	5.262977655	14.43962691	6.65E-40	1.99E-38	79.67336457
ANKRD13B	2.020827557	3.463159722	14.42869803	7.45E-40	2.22E-38	79.5612258
TRIM29	3.330716466	4.085949782	14.42470674	7.76E-40	2.31E-38	79.520281
CCNO	2.547467981	3.870481119	14.40158955	9.85E-40	2.92E-38	79.28322647
RRM2	1.531539136	5.266776627	14.40089458	9.92E-40	2.93E-38	79.2761024
PPA1	1.200077454	7.564396628	14.35624929	1.57E-39	4.60E-38	78.81875369
ZMYND19	1.277435988	5.124755431	14.35153397	1.65E-39	4.82E-38	78.77048487
CBFB	1.314966837	5.437886825	14.33372835	1.98E-39	5.76E-38	78.58827709
UHRF1	1.749599179	3.826387551	14.32029317	2.27E-39	6.61E-38	78.45085661
IARS1	1.102561631	6.257983144	14.30552175	2.65E-39	7.68E-38	78.29983212
PLEKHN1	1.830925618	2.067567608	14.28168805	3.38E-39	9.78E-38	78.0562947
PSAT1	2.439443466	6.040505783	14.27142713	3.75E-39	1.08E-37	77.95150038
AEN	1.308939634	4.570479584	14.26011188	4.22E-39	1.21E-37	77.83597571
CNN2	1.19838889	7.180824601	14.25724801	4.34E-39	1.25E-37	77.80674297
CKS2	1.545068506	8.012350775	14.255022	4.44E-39	1.27E-37	77.78402277
EXO1	1.499477827	3.425820062	14.24891161	4.73E-39	1.35E-37	77.72166394
NEK2	1.408987156	4.705089357	14.22086989	6.31E-39	1.79E-37	77.43563566
FANCA	1.358329643	3.061576152	14.19725777	8.03E-39	2.27E-37	77.19497906
MACC1	2.18964798	4.233510887	14.18176752	9.41E-39	2.64E-37	77.03719552
KPNA2	1.242094628	5.785723683	14.17820708	9.76E-39	2.73E-37	77.00093953
MELK	1.440866869	4.902147268	14.17473324	1.01E-38	2.83E-37	76.96556923
SIM2	2.184943176	2.026619747	14.16857236	1.08E-38	3.01E-37	76.90284891
METTL1	1.334554655	4.818738156	14.15636755	1.22E-38	3.40E-37	76.7786342
WDR75	1.06899149	4.901172841	14.13892187	1.46E-38	4.05E-37	76.60116151
CEP55	1.619492184	5.14842156	14.13014956	1.60E-38	4.42E-37	76.51195818
CBX4	1.400320361	5.363941851	14.10500953	2.06E-38	5.65E-37	76.25645023
MMP11	3.493950122	5.729748687	14.05416979	3.47E-38	9.33E-37	75.74035863
B3GNTL1	1.168038263	1.971212856	14.04719083	3.72E-38	9.99E-37	75.66957721
C5orf34	1.252157805	2.085961267	14.01438343	5.20E-38	1.39E-36	75.33704937
C1orf112	1.171642182	2.551751124	13.99674565	6.22E-38	1.65E-36	75.15842002
PPIL1	1.144682455	6.206144676	13.98781741	6.81E-38	1.81E-36	75.06803623
KIF2C	1.428335055	4.822879261	13.96872248	8.28E-38	2.18E-36	74.87481765
WDR12	1.001797654	4.086581366	13.96148369	8.91E-38	2.34E-36	74.80160035
ECT2	1.7500155	5.543482531	13.95793998	9.23E-38	2.43E-36	74.76576345
CTHRC1	3.175201726	5.079377699	13.932196	1.20E-37	3.14E-36	74.50554155
ADAMTS12	2.259558461	2.660457123	13.9254201	1.29E-37	3.35E-36	74.43708621
CENPN	1.244456045	3.394523641	13.9247352	1.29E-37	3.37E-36	74.43016771
CENPA	1.44009768	4.159933049	13.90594214	1.57E-37	4.07E-36	74.24038842
PNO1	1.106991225	5.097451338	13.87686029	2.10E-37	5.45E-36	73.94693736
CYP27B1	1.41450815	2.184830384	13.84300634	2.96E-37	7.56E-36	73.60568394
FBXO41	1.69688655	3.015774855	13.83370605	3.26E-37	8.27E-36	73.51200172
CAD	1.291293681	5.18801508	13.81417531	3.97E-37	1.00E-35	73.31536129
CENPI	1.421028295	2.733943013	13.77622396	5.83E-37	1.46E-35	72.93362064
KAT2A	1.428373531	6.011398404	13.74682511	7.84E-37	1.96E-35	72.63823797
HROB	1.364417211	2.985017238	13.7464281	7.87E-37	1.96E-35	72.63425103
MFSD12	1.40703357	4.979634523	13.72746584	9.53E-37	2.37E-35	72.44388579
RGS16	2.094090837	4.392504933	13.6857194	1.45E-36	3.57E-35	72.02521445
XPOT	1.295099241	5.569738057	13.67809742	1.57E-36	3.85E-35	71.94883808
CST1	4.811000953	4.712963353	13.67663948	1.59E-36	3.89E-35	71.93423091
RAD54L	1.443111961	2.957507895	13.64857193	2.11E-36	5.15E-35	71.65316329
PRELID3A	1.417595135	2.200614959	13.64528555	2.18E-36	5.31E-35	71.62027115
TOMM34	1.59499528	7.025363931	13.62438601	2.69E-36	6.52E-35	71.41118206
POP1	1.312318542	3.356750438	13.61168166	3.06E-36	7.40E-35	71.28415473
TNS4	3.040742742	5.775887298	13.60055915	3.42E-36	8.26E-35	71.17298937
GTSE1	1.322297062	3.983973118	13.59614978	3.58E-36	8.62E-35	71.12893119
TMEM97	1.511032825	6.16772166	13.58594234	3.96E-36	9.50E-35	71.02696455
RFC4	1.164847181	4.622687078	13.56585081	4.85E-36	1.15E-34	70.82636667
PMAIP1	1.839078997	4.119412022	13.55781221	5.26E-36	1.24E-34	70.74614676
NFXL1	1.031299339	3.365177061	13.55669502	5.32E-36	1.26E-34	70.73499972
CDC6	1.576090734	4.428783115	13.55048992	5.66E-36	1.33E-34	70.67309467
KIF4A	1.351271341	4.516831672	13.54814774	5.79E-36	1.36E-34	70.64973134
CDCA5	1.452374802	5.109821989	13.54760487	5.82E-36	1.37E-34	70.64431654
WDR77	1.347836776	5.548127918	13.54074257	6.24E-36	1.47E-34	70.57587742
UBE2T	1.469862769	5.513665278	13.53758826	6.44E-36	1.51E-34	70.54442429
PUM3	1.119784243	5.857054019	13.53276646	6.76E-36	1.58E-34	70.49635052
WDR62	1.478643645	2.494569883	13.52512781	7.30E-36	1.70E-34	70.42020912
MYC	1.816440023	7.114871244	13.50761803	8.69E-36	2.02E-34	70.24574994
NCAPD3	1.032405386	3.830717619	13.48035031	1.14E-35	2.65E-34	69.97428076
CDCA3	1.460261962	3.907947352	13.47348313	1.22E-35	2.83E-34	69.90595433
PAQR4	1.787566739	4.167012252	13.4437949	1.65E-35	3.79E-34	69.61075596
JPH1	1.607917672	4.220103669	13.43396023	1.82E-35	4.18E-34	69.51303558
PLXNA1	1.224801583	4.554950053	13.41257937	2.25E-35	5.14E-34	69.30070691
FANCD2	1.177494997	3.172347106	13.40838935	2.35E-35	5.35E-34	69.25911566
NUF2	1.610596691	3.817571608	13.40792301	2.36E-35	5.37E-34	69.25448707
EME1	1.303889735	2.013157536	13.3797482	3.12E-35	7.07E-34	68.9749836
NCAPH	1.226517639	3.742215169	13.3182266	5.76E-35	1.29E-33	68.36565481
C2orf15	1.189509299	2.852081517	13.31528226	5.93E-35	1.32E-33	68.33652724
HSP90AB1	1.194019112	10.57944217	13.30999703	6.25E-35	1.39E-33	68.28424969
WDR4	1.369164871	4.63560895	13.30996691	6.25E-35	1.39E-33	68.28395184
E2F7	1.426605285	2.236117853	13.30671195	6.46E-35	1.43E-33	68.25176129
SAPCD2	1.931326549	5.158447677	13.29242745	7.45E-35	1.64E-33	68.11053711
C2CD4A	3.136439877	3.767382413	13.28507814	8.01E-35	1.76E-33	68.03790664
ACTR3B	1.120706987	2.640108686	13.26683184	9.60E-35	2.10E-33	67.85766999
SULT2B1	2.686573613	3.857617097	13.23344454	1.34E-34	2.90E-33	67.52818408
CCNB1	1.490708686	6.669970779	13.22925309	1.39E-34	3.02E-33	67.486849
DGAT2	1.83876538	3.318564993	13.22837084	1.41E-34	3.04E-33	67.47814934
SOX4	1.628576809	6.568145926	13.22209003	1.50E-34	3.23E-33	67.4162236
ERCC6L	1.52064422	2.76745881	13.21978474	1.53E-34	3.30E-33	67.39349808
TESC	3.656354161	5.532586119	13.21022619	1.68E-34	3.63E-33	67.2992912
AURKA	1.446681911	5.65032681	13.1973093	1.91E-34	4.12E-33	67.17203833
LYAR	1.300536339	5.295988093	13.19084936	2.04E-34	4.38E-33	67.10842023
NUDCD1	1.336167941	3.395766293	13.15852381	2.81E-34	6.02E-33	66.79030543
ACAN	1.525505274	1.686506244	13.14397782	3.24E-34	6.93E-33	66.64728462
SLC7A6	1.186736573	2.859007545	13.13940875	3.39E-34	7.24E-33	66.60237619
AMPD2	1.015922109	4.095988697	13.13448666	3.56E-34	7.59E-33	66.55400665
CHAF1B	1.27705649	3.336848014	13.12159333	4.05E-34	8.59E-33	66.4273461
SETD6	1.004426021	2.851591318	13.11943613	4.13E-34	8.75E-33	66.40616041
RANBP1	1.042790833	6.008448927	13.09841567	5.09E-34	1.07E-32	66.19981049
HAUS5	1.107810469	3.753968097	13.09763175	5.13E-34	1.08E-32	66.19211828
PUS1	1.382849828	4.545328028	13.07992038	6.11E-34	1.28E-32	66.0183854
RCN1	1.3062713	5.403921152	13.0792494	6.15E-34	1.29E-32	66.01180604
GINS1	1.618022348	4.486127491	13.07818807	6.21E-34	1.30E-32	66.00139931
NOP58	1.156716729	5.941085135	13.06331337	7.19E-34	1.50E-32	65.8555919
CCN4	2.063206705	2.747942202	13.04385363	8.72E-34	1.81E-32	65.6649655
E2F1	1.645533742	5.072753825	13.03909353	9.13E-34	1.89E-32	65.61835749
CFAP157	1.061940815	1.467168365	13.03114901	9.88E-34	2.04E-32	65.54058854
NOP56	1.309137188	6.466687039	13.0208486	1.09E-33	2.26E-32	65.43979322
DBNDD1	2.088000676	3.800638568	13.01193643	1.19E-33	2.46E-32	65.35261486
URB1	1.005470168	3.817333479	13.00315846	1.30E-33	2.67E-32	65.26677866
BLACAT1	2.027831147	1.991580642	12.98744426	1.52E-33	3.11E-32	65.11318858
S100P	2.828205758	10.02469685	12.97234229	1.76E-33	3.59E-32	64.96567057
EGFL6	1.861228952	2.101017955	12.94110504	2.39E-33	4.84E-32	64.66081651
CDC45	1.601879488	4.363260366	12.93534494	2.53E-33	5.12E-32	64.6046425
RACGAP1	1.066252596	5.491390712	12.93348879	2.58E-33	5.20E-32	64.58654357
MTFR2	1.367224408	3.420059702	12.92993609	2.67E-33	5.38E-32	64.55190554
VEGFA	1.424839431	5.047876539	12.92604293	2.77E-33	5.59E-32	64.51395364
CHEK1	1.228300071	4.12382691	12.91944727	2.96E-33	5.95E-32	64.44967013
ZNF121	1.553017762	4.172480119	12.91813494	3.00E-33	6.02E-32	64.43688166
RAD18	1.017661688	3.582215236	12.9022858	3.50E-33	6.99E-32	64.28248671
FAM166C	2.122623516	2.509232016	12.88726807	4.06E-33	8.08E-32	64.13628001
EIF5A2	1.297824026	2.684162609	12.86900817	4.85E-33	9.64E-32	63.95862567
CLDN2	4.887315197	5.64535895	12.86645889	4.97E-33	9.87E-32	63.93383347
ZNF74	1.099768024	3.252258998	12.86364043	5.11E-33	1.01E-31	63.90642634
ATAD2	1.505320789	4.442854578	12.86170448	5.21E-33	1.03E-31	63.8876026
BIRC5	1.445853262	5.706125736	12.86102076	5.25E-33	1.04E-31	63.88095506
PAICS	1.233612332	6.394881472	12.8375468	6.60E-33	1.30E-31	63.65283382
JADE3	1.259675244	3.792703948	12.8060838	8.97E-33	1.76E-31	63.34740991
HOMER1	1.589756483	2.336142466	12.77138211	1.26E-32	2.44E-31	63.01099418
ADAT2	1.351656521	2.930636362	12.770765	1.27E-32	2.45E-31	63.00501583
RHBDF2	1.38532061	4.37594362	12.77004366	1.28E-32	2.47E-31	62.99802802
MLXIPL	2.670521219	4.208311537	12.75648936	1.46E-32	2.80E-31	62.8667609
CXCL3	2.868110121	5.393949092	12.75200198	1.52E-32	2.92E-31	62.8233185
MCM3	1.043041111	7.108163619	12.74790355	1.58E-32	3.04E-31	62.78364856
XPNPEP3	1.079986756	2.999413863	12.73531231	1.79E-32	3.42E-31	62.66181529
EIF3B	1.06101575	6.760164899	12.72089756	2.06E-32	3.92E-31	62.52241441
KIF18A	1.268315663	2.842886573	12.71952643	2.09E-32	3.97E-31	62.50915885
DDX10	1.009658499	3.732962033	12.71487106	2.18E-32	4.14E-31	62.46415807
PCNX2	1.123690422	2.109043456	12.70289238	2.45E-32	4.64E-31	62.34840666
DPEP1	4.899999812	6.595613698	12.7000387	2.52E-32	4.77E-31	62.32083952
CKAP2	1.421628785	5.186145653	12.69860629	2.56E-32	4.83E-31	62.30700343
EXOSC3	1.001618872	3.016390755	12.69766056	2.58E-32	4.87E-31	62.29786873
TICRR	1.317152972	2.430788456	12.69255307	2.71E-32	5.11E-31	62.24854226
GNL3	1.119579676	6.707228853	12.66953596	3.39E-32	6.36E-31	62.02637883
SORD	1.33508187	3.596835217	12.66154577	3.66E-32	6.85E-31	61.94930598
TGIF1	1.023924833	5.169192951	12.66062315	3.70E-32	6.91E-31	61.94040814
SUV39H2	1.132244812	3.573237984	12.65849347	3.77E-32	7.05E-31	61.91987037
FOSL1	2.721317177	4.129295973	12.65650096	3.85E-32	7.18E-31	61.90065715
PABPC1L	2.401137498	3.655323982	12.63351384	4.81E-32	8.91E-31	61.67911306
AP1S3	1.434564815	2.707264452	12.62415629	5.26E-32	9.74E-31	61.58898769
PRMT3	1.170877847	3.887210297	12.61469581	5.77E-32	1.07E-30	61.4979067
CDCA4	1.302676268	4.811933697	12.60519894	6.33E-32	1.16E-30	61.40651151
ZNF692	1.400924034	4.162682154	12.59833785	6.76E-32	1.24E-30	61.34050474
PRDX4	1.253481181	7.697668378	12.59791553	6.79E-32	1.25E-30	61.33644244
FXYD5	1.832185464	6.65235257	12.58906278	7.40E-32	1.35E-30	61.25130455
TNFSF15	1.460535177	2.822603657	12.58114719	7.98E-32	1.46E-30	61.17520615
NMB	1.684699268	4.217367303	12.57589436	8.40E-32	1.53E-30	61.12472067
TCF7	1.71329103	3.875131939	12.57531227	8.45E-32	1.54E-30	61.11912685
CENPH	1.283518486	4.414736924	12.56244826	9.57E-32	1.74E-30	60.99553974
GALNT6	1.753824981	4.869630505	12.53813006	1.21E-31	2.18E-30	60.76209267
STRIP2	1.633147387	2.13085898	12.53649167	1.23E-31	2.21E-30	60.74637328
DCAF13	1.193077245	4.472150641	12.52971349	1.31E-31	2.36E-30	60.68135207
RPP40	1.307507942	3.574569566	12.52548838	1.37E-31	2.45E-30	60.64083117
KIF14	1.457994501	2.441422261	12.5198834	1.44E-31	2.58E-30	60.58708791
SPC25	1.206316754	4.284042864	12.51524484	1.51E-31	2.69E-30	60.54262074
MSX1	2.245193965	2.902985849	12.51200791	1.56E-31	2.77E-30	60.51159537
STX1A	1.64669437	2.963422143	12.5075263	1.63E-31	2.89E-30	60.46864699
TRIM59	1.14604476	2.291284685	12.50434089	1.68E-31	2.98E-30	60.43812546
DONSON	1.019424736	3.585992253	12.49544724	1.83E-31	3.23E-30	60.35293128
NKD2	3.053815894	3.874289672	12.4786744	2.15E-31	3.78E-30	60.19234841
EXOSC7	1.015729305	4.486140704	12.47826337	2.16E-31	3.79E-30	60.1884147
UTP14A	1.246739845	4.927215121	12.45707605	2.64E-31	4.63E-30	59.98573571
PBX4	1.453591419	2.375141221	12.44019741	3.11E-31	5.43E-30	59.8244056
TRAP1	1.236444893	5.835155742	12.43721577	3.20E-31	5.58E-30	59.79591853
TAF1A	1.166329724	2.769756589	12.40678978	4.29E-31	7.43E-30	59.505433
COL11A1	3.058435006	2.978740316	12.40135973	4.52E-31	7.80E-30	59.45363103
HACD3	1.020739398	5.881463863	12.3860317	5.23E-31	9.01E-30	59.30746922
COL7A1	2.229535491	3.001601884	12.38427334	5.32E-31	9.15E-30	59.29070845
WNT3	1.337615962	1.689946521	12.38331349	5.37E-31	9.23E-30	59.28155965
RHEBL1	1.341796902	2.415595132	12.3760386	5.76E-31	9.89E-30	59.2122315
GRAMD1A	1.402255429	5.34932593	12.37416221	5.86E-31	1.01E-29	59.19435352
NOP16	1.203344549	4.909097124	12.3540521	7.11E-31	1.22E-29	59.00283862
BRCA1	1.223744015	3.278850707	12.34642118	7.65E-31	1.30E-29	58.93021103
E2F5	1.310588201	2.939102128	12.34620348	7.66E-31	1.31E-29	58.92813946
NTMT1	1.154923243	4.490234201	12.34400507	7.83E-31	1.33E-29	58.90722073
DTL	1.260136619	3.918736394	12.33454074	8.57E-31	1.46E-29	58.81718685
ZNF239	1.596423371	3.075093373	12.33451185	8.57E-31	1.46E-29	58.81691207
PYCR1	1.690667516	6.481294562	12.31373411	1.05E-30	1.77E-29	58.61938555
SPATA12	1.217315268	1.272441701	12.2980162	1.22E-30	2.05E-29	58.47008105
AHCY	1.517179146	8.153668711	12.29774604	1.22E-30	2.06E-29	58.46751568
SPATA33	1.081763059	2.72530724	12.29079531	1.30E-30	2.20E-29	58.40152456
GTF3A	1.643327769	7.368830713	12.28665095	1.35E-30	2.28E-29	58.36218714
HSPD1	1.308376495	8.020196403	12.28043851	1.44E-30	2.41E-29	58.3032334
RAB36	1.641477108	2.980010859	12.27854841	1.46E-30	2.46E-29	58.28530023
PNPT1	1.009206411	4.834864742	12.27777368	1.47E-30	2.47E-29	58.27795015
MAD2L1	1.43872481	4.709521534	12.27121139	1.57E-30	2.62E-29	58.21570147
HEATR1	1.047194349	4.095668762	12.2650386	1.67E-30	2.77E-29	58.15716406
ZC3H8	1.038323366	2.930198846	12.23939536	2.13E-30	3.53E-29	57.9141579
CDK1	1.534150479	5.514048642	12.23213227	2.28E-30	3.77E-29	57.84538042
RUNX1	1.287985433	3.937008386	12.21424736	2.70E-30	4.46E-29	57.67611519
CLBA1	1.152367506	2.781815777	12.20692206	2.90E-30	4.78E-29	57.60682679
NANP	1.199597414	3.391942167	12.1801734	3.74E-30	6.12E-29	57.35401096
WDR74	1.094496965	4.386410693	12.16186494	4.45E-30	7.27E-29	57.18114395
MTBP	1.191795602	1.851665758	12.14231547	5.36E-30	8.70E-29	56.99671774
SALL4	1.771304458	1.754021332	12.12686111	6.20E-30	1.00E-28	56.85104015
CD44	1.319601399	6.620528595	12.10610373	7.55E-30	1.22E-28	56.6555362
S100A2	2.694145282	3.370143166	12.07356129	1.03E-29	1.65E-28	56.34940852
SHMT2	1.356805309	6.743503339	12.07217265	1.04E-29	1.67E-28	56.33635578
GGCT	1.179801688	6.080144075	12.07095083	1.05E-29	1.69E-28	56.32487171
CXCL1	2.869592229	6.795309284	12.06895327	1.07E-29	1.72E-28	56.3060978
RECQL4	1.893989936	4.535744949	12.06466982	1.12E-29	1.79E-28	56.26584595
SIGMAR1	1.104152754	7.590760467	12.05001196	1.28E-29	2.04E-28	56.1281654
MMP3	3.954713108	4.926354739	12.04585788	1.34E-29	2.12E-28	56.08916321
PDCD5	1.019456094	6.603712809	12.04559653	1.34E-29	2.13E-28	56.08670968
SHB	1.135974102	3.53971352	12.03294992	1.51E-29	2.39E-28	55.96802003
SNAI1	1.534281788	3.443055252	12.024291	1.64E-29	2.59E-28	55.8867954
UBE3D	1.044168414	1.979012898	12.01466878	1.79E-29	2.83E-28	55.79657291
NOLC1	1.080653437	7.043505088	11.97359666	2.64E-29	4.13E-28	55.41191665
GPT2	1.440596844	5.106262908	11.96252889	2.93E-29	4.58E-28	55.30838933
CCDC113	1.436576115	2.509797736	11.96136592	2.96E-29	4.63E-28	55.29751412
EIF2S2	1.094075094	7.433763858	11.95500277	3.15E-29	4.90E-28	55.23802115
CELSR3	1.750151291	2.332802935	11.95042632	3.29E-29	5.11E-28	55.1952442
CDK4	1.226604707	6.353957463	11.94460398	3.47E-29	5.39E-28	55.14083498
PASK	1.007317842	2.640718927	11.93111292	3.94E-29	6.10E-28	55.01481978
TAF1D	1.274115098	4.579268704	11.92250573	4.27E-29	6.58E-28	54.93446511
STC2	2.611414278	3.197973703	11.91717814	4.49E-29	6.91E-28	54.88474439
CCNE1	1.418063107	3.953355842	11.9167204	4.51E-29	6.93E-28	54.88047301
CFAP92	1.17325855	1.331615007	11.91091763	4.76E-29	7.30E-28	54.82633308
NUFIP1	1.223692118	3.630715779	11.90756479	4.92E-29	7.52E-28	54.79505782
PSRC1	1.256814069	3.859913738	11.90129261	5.22E-29	7.96E-28	54.7365644
MEX3A	1.975999212	2.702927678	11.90084938	5.24E-29	7.98E-28	54.73243159
PCSK9	2.617043306	4.644580257	11.8996059	5.30E-29	8.07E-28	54.72083746
MYBL2	1.893600216	6.648366058	11.89215322	5.68E-29	8.64E-28	54.65136305
CMTM8	1.179872753	5.269105752	11.88422479	6.12E-29	9.29E-28	54.57748086
NCAPG	1.258407403	3.76440876	11.8723521	6.84E-29	1.04E-27	54.46689581
CHI3L1	2.833853079	4.107642452	11.8653276	7.31E-29	1.10E-27	54.40149751
NOC3L	1.103282391	3.970345936	11.85796907	7.83E-29	1.18E-27	54.33301294
LEF1	1.705084913	2.897757487	11.85663551	7.93E-29	1.19E-27	54.32060431
PLAU	1.910000601	5.533108509	11.85533826	8.03E-29	1.21E-27	54.30853432
UBE2S	1.589522559	5.203802974	11.84022519	9.25E-29	1.39E-27	54.16797318
PIF1	1.32643103	2.465563854	11.83862026	9.39E-29	1.41E-27	54.15305234
HTR1D	2.554882973	2.810936564	11.8384259	9.40E-29	1.41E-27	54.15124543
RRS1	1.269156568	5.939490569	11.83097413	1.01E-28	1.51E-27	54.08198292
LDLRAD3	1.643517856	3.247831149	11.82865819	1.03E-28	1.54E-27	54.06046178
BICD1	1.043455743	1.776815992	11.82705023	1.05E-28	1.56E-27	54.04552105
EEF1E1	1.195518248	3.392894829	11.82328587	1.08E-28	1.61E-27	54.01054827
BUB1B	1.243809436	3.972550857	11.81451504	1.18E-28	1.75E-27	53.92908742
ZNF485	1.083027843	2.678023165	11.80768666	1.25E-28	1.86E-27	53.86569143
SPINDOC	1.289178779	4.712230174	11.7886491	1.50E-28	2.21E-27	53.6890536
DDN	1.546639116	1.525620443	11.77540473	1.70E-28	2.49E-27	53.56626352
ODC1	1.141342959	7.943972824	11.75545997	2.04E-28	2.98E-27	53.38150285
IMPDH1	1.415960412	6.182445647	11.74397717	2.27E-28	3.31E-27	53.2752122
STIL	1.156910377	3.430386326	11.73215142	2.54E-28	3.69E-27	53.16580942
HASPIN	1.218293754	2.675813762	11.72742459	2.65E-28	3.85E-27	53.12209825
RAE1	1.16902505	5.058536802	11.71986408	2.84E-28	4.12E-27	53.05220375
TIGD1	1.031973711	1.758009009	11.7091686	3.14E-28	4.53E-27	52.95337178
VSNL1	2.311594301	4.208926892	11.70775008	3.18E-28	4.59E-27	52.94026789
DBF4B	1.037452179	2.411147208	11.67856802	4.18E-28	5.97E-27	52.67089426
SLC7A11	1.971703668	2.766063884	11.66868832	4.58E-28	6.53E-27	52.57978491
GRHL1	1.179390533	1.519444404	11.65555589	5.17E-28	7.33E-27	52.45874855
DNA2	1.278505142	2.979807283	11.65232927	5.33E-28	7.54E-27	52.42902218
EXOSC8	1.069917601	4.932602897	11.65017509	5.44E-28	7.69E-27	52.4091787
HM13	1.066460311	6.360081904	11.63973462	5.99E-28	8.45E-27	52.31303537
TEDC2	1.523024368	3.222117404	11.62106975	7.12E-28	1.00E-26	52.14128056
CCDC86	1.248888777	4.54250663	11.60602495	8.19E-28	1.15E-26	52.00295473
CIP2A	1.256765757	3.187411121	11.59469581	9.09E-28	1.27E-26	51.89886057
GDPD5	2.010067407	3.166691447	11.57414753	1.10E-27	1.53E-26	51.71021085
BRCA2	1.432871283	2.199567194	11.57225305	1.12E-27	1.56E-26	51.69282788
UNC5CL	1.908640987	3.62440179	11.54525043	1.44E-27	2.00E-26	51.44524371
DTNB	1.148141509	2.312485099	11.54434423	1.45E-27	2.01E-26	51.43694072
INTS13	1.108734773	5.092396408	11.54415523	1.45E-27	2.01E-26	51.43520907
LIF	1.606931931	4.576014105	11.5232324	1.76E-27	2.43E-26	51.24361382
RAD54B	1.017460512	1.338560368	11.50167599	2.15E-27	2.95E-26	51.0464306
LMTK3	1.479660473	2.139564656	11.49940615	2.19E-27	3.01E-26	51.0256803
SPDL1	1.015083995	3.30765589	11.48222542	2.57E-27	3.50E-26	50.86869681
TIMELESS	1.01925152	4.782635852	11.4723041	2.81E-27	3.82E-26	50.77810692
SGO1	1.201556261	2.46920369	11.46773819	2.93E-27	3.98E-26	50.736432
SMKR1	2.078428904	2.261150782	11.46763063	2.94E-27	3.98E-26	50.73545038
ASIC1	1.648630303	3.099309821	11.465272	3.00E-27	4.06E-26	50.71392612
ZNF280C	1.129003126	2.289045032	11.465163	3.00E-27	4.06E-26	50.71293148
CDCA7	1.599636092	6.713030452	11.45133384	3.41E-27	4.61E-26	50.5867835
CCNP	2.407523045	2.528224715	11.42785267	4.23E-27	5.67E-26	50.37279762
RPN2	1.054065246	9.163854234	11.41551091	4.74E-27	6.34E-26	50.26043057
CDC25C	1.147247601	3.234256654	11.41314037	4.84E-27	6.47E-26	50.23885596
ARHGEF39	1.137260351	2.842405873	11.40346605	5.29E-27	7.06E-26	50.15083626
POLD2	1.162110896	6.904469499	11.39615081	5.66E-27	7.51E-26	50.08430962
GRPEL2	1.046783952	4.155282622	11.39112977	5.92E-27	7.85E-26	50.03866166
SQLE	1.678500359	5.884475285	11.38998764	5.99E-27	7.93E-26	50.02827987
RPS17	1.310035373	2.762659126	11.37980099	6.57E-27	8.69E-26	49.93571204
HAGHL	2.074806865	2.443826742	11.37125732	7.11E-27	9.39E-26	49.85811232
TTYH3	1.375429663	6.451161094	11.36972283	7.21E-27	9.52E-26	49.84417865
PCID2	1.010978325	4.803235466	11.36430633	7.57E-27	9.99E-26	49.79500412
SLC5A6	1.565762449	5.769640686	11.36016194	7.86E-27	1.04E-25	49.75738803
OVGP1	1.402265018	2.860299564	11.3533971	8.37E-27	1.10E-25	49.69600532
MCIDAS	1.257123942	1.27440685	11.34499517	9.03E-27	1.19E-25	49.61979851
CLSPN	1.148763075	2.283146099	11.34140596	9.34E-27	1.22E-25	49.58725413
TTI1	1.041341709	4.915571665	11.33621783	9.79E-27	1.28E-25	49.54022267
HELLS	1.405479542	3.05187421	11.33473269	9.92E-27	1.30E-25	49.52676201
FABP6	3.302670521	3.929861269	11.31348809	1.20E-26	1.57E-25	49.33432504
GINS4	1.173892607	2.387560885	11.30482404	1.30E-26	1.70E-25	49.25590694
DSN1	1.101172177	5.136473862	11.29781305	1.39E-26	1.81E-25	49.19247696
MAPK15	2.13599459	2.280771009	11.29421632	1.44E-26	1.87E-25	49.15994571
FOXM1	1.281284774	5.000810376	11.28727925	1.53E-26	1.98E-25	49.09721983
PTTG1	1.285191591	5.932600355	11.27655438	1.69E-26	2.18E-25	49.00028977
DHX34	1.127775864	4.327879175	11.27201252	1.76E-26	2.27E-25	48.95925768
FGFRL1	1.795309665	5.515719261	11.27162815	1.76E-26	2.27E-25	48.95578563
TOP1MT	1.547297966	4.869707726	11.26741022	1.83E-26	2.36E-25	48.91768969
CEBPB	1.296539624	6.452698398	11.26547251	1.87E-26	2.40E-25	48.90019145
FIGNL1	1.1136307	3.615309225	11.26084299	1.95E-26	2.50E-25	48.85839225
SPC24	1.222383394	4.045682417	11.25903252	1.98E-26	2.53E-25	48.84204869
NELFCD	1.210703836	6.053487703	11.25259005	2.10E-26	2.69E-25	48.78390358
CCNB1IP1	1.073950853	5.438459744	11.24459763	2.26E-26	2.88E-25	48.71179761
OTUB2	1.411174457	2.399726529	11.21967947	2.83E-26	3.59E-25	48.48719001
EEF1AKMT4	1.471254393	4.601254907	11.21803425	2.87E-26	3.64E-25	48.47237085
TRAIP	1.141534247	3.257566547	11.21718518	2.89E-26	3.67E-25	48.46472348
ZNF697	1.167993289	2.580204873	11.19790986	3.45E-26	4.35E-25	48.29120961
MMP1	3.785222185	5.846066092	11.17798792	4.13E-26	5.20E-25	48.11206507
SLC29A1	1.212619766	6.013181697	11.16390864	4.69E-26	5.88E-25	47.98557649
MTERF3	1.04456938	5.048626592	11.16053655	4.84E-26	6.06E-25	47.95529596
KNTC1	1.162853912	3.2106869	11.14914354	5.36E-26	6.68E-25	47.85303069
SHH	1.849419623	3.745790068	11.12791223	6.49E-26	8.06E-25	47.6626253
ANGPT2	1.14002715	2.0985589	11.12560712	6.63E-26	8.22E-25	47.64196612
RPS6KL1	1.149575142	2.315069542	11.11352695	7.40E-26	9.14E-25	47.53374199
NEIL3	1.172596396	2.457439971	11.10914142	7.69E-26	9.51E-25	47.49447052
RPS2	1.041232932	10.88992203	11.09392191	8.83E-26	1.09E-24	47.35825686
MFAP2	1.994933925	3.583455952	11.06505467	1.14E-25	1.40E-24	47.10021108
CENPF	1.425448703	4.152167392	11.06388202	1.16E-25	1.42E-24	47.08973746
MCM7	1.191087675	7.345982228	11.06285872	1.17E-25	1.43E-24	47.08059825
PLEKHG4	1.716963871	3.932629061	11.05707625	1.23E-25	1.50E-24	47.02896432
IL23A	1.851462373	2.639395788	11.05282571	1.28E-25	1.56E-24	46.99102018
IPO5	1.006977571	6.29521909	11.04853031	1.33E-25	1.62E-24	46.95268471
DNMT3B	1.223976248	2.246776692	11.04391772	1.38E-25	1.68E-24	46.91152857
PSPH	1.253669439	4.756747364	11.03782452	1.46E-25	1.78E-24	46.85717773
SFXN3	1.050299307	5.077584939	11.03053192	1.56E-25	1.89E-24	46.7921527
OTX1	1.433083306	1.355978394	11.02779892	1.60E-25	1.94E-24	46.7677905
PKMYT1	1.675884814	4.032791634	11.02746462	1.61E-25	1.94E-24	46.76481076
STC1	1.829172775	3.253285711	11.02028753	1.71E-25	2.06E-24	46.70085245
RNF183	1.780090172	2.105020441	11.01927544	1.73E-25	2.08E-24	46.69183532
P3H1	1.080636917	3.676143868	11.01831777	1.74E-25	2.10E-24	46.68330353
TLCD3A	1.249997872	5.336567119	11.0030468	2.00E-25	2.39E-24	46.54731739
RNF43	2.067415014	5.413294279	10.9956632	2.14E-25	2.55E-24	46.48160904
RELT	1.033713295	2.164799487	10.9948158	2.15E-25	2.57E-24	46.47406957
MCM4	1.149080879	5.985920404	10.98036718	2.45E-25	2.92E-24	46.34557307
TNFRSF10B	1.187359747	5.72635724	10.98015635	2.45E-25	2.92E-24	46.34369885
HMGA1	1.342733096	9.200487327	10.96524708	2.81E-25	3.34E-24	46.21121682
TRMT1	1.181596976	5.401409872	10.96285379	2.87E-25	3.41E-24	46.1899607
DEPDC1B	1.186269707	3.68103961	10.96179358	2.89E-25	3.44E-24	46.18054532
SLC25A15	1.027542584	4.570890537	10.95343197	3.12E-25	3.69E-24	46.10630831
TARBP1	1.166066262	4.379262928	10.93873385	3.56E-25	4.20E-24	45.97589894
MSI2	1.045605	3.802408581	10.93528064	3.67E-25	4.33E-24	45.94527604
TOP2A	1.40745909	6.243414524	10.92780293	3.92E-25	4.63E-24	45.87898463
DNAJC2	1.057474827	4.065813706	10.92570507	4.00E-25	4.70E-24	45.86039174
DDX21	1.221917647	6.760627736	10.91060843	4.57E-25	5.37E-24	45.72665892
ZSWIM4	1.040192205	2.443736593	10.90847816	4.66E-25	5.47E-24	45.7077973
BLM	1.035962167	2.486684163	10.90518924	4.80E-25	5.62E-24	45.67868134
RPL36A	1.191950413	1.818849417	10.89243686	5.38E-25	6.29E-24	45.5658397
SNRPF	1.063304364	6.008502532	10.8913032	5.43E-25	6.34E-24	45.55581226
PLK1	1.352145206	5.098599834	10.87990162	6.01E-25	7.00E-24	45.45499966
POGLUT2	1.10499076	3.067808536	10.86972232	6.58E-25	7.62E-24	45.36505013
KNSTRN	1.031626112	4.132319206	10.85762513	7.33E-25	8.47E-24	45.2582215
EPHB4	1.128107735	6.145447438	10.85583502	7.45E-25	8.60E-24	45.24241962
ATP6V1F	1.094965851	7.865727308	10.83778957	8.75E-25	1.01E-23	45.08321762
SPAG5	1.038557219	4.319464862	10.83401317	9.05E-25	1.04E-23	45.04992212
IER5L	1.653758423	3.505058788	10.81333005	1.09E-24	1.24E-23	44.86769385
TRAF5	1.355046234	4.229900024	10.80686449	1.15E-24	1.32E-23	44.810774
ZNRF3	1.397744549	4.322360975	10.8035505	1.19E-24	1.35E-23	44.78160746
SH3TC2	1.064318575	1.108944018	10.79767342	1.25E-24	1.42E-23	44.72989682
NUP62CL	1.33373527	3.060541256	10.79345048	1.30E-24	1.48E-23	44.69275141
PGGHG	2.402035244	4.826679254	10.78674229	1.38E-24	1.56E-23	44.63376425
NLE1	1.111498586	4.260703407	10.78264096	1.43E-24	1.62E-23	44.59771142
MPP3	1.075733909	1.775474061	10.76553656	1.66E-24	1.88E-23	44.4474478
SHISA2	1.58091275	1.876990309	10.76401342	1.68E-24	1.90E-23	44.4340742
PARPBP	1.283282492	2.943430524	10.76182678	1.72E-24	1.94E-23	44.41487696
SLC22A3	1.845563019	4.154105663	10.75158917	1.88E-24	2.12E-23	44.32503014
SLC4A11	2.062227092	2.295544171	10.74703078	1.96E-24	2.20E-23	44.28504243
TTK	1.231996063	3.826664983	10.74477981	2.00E-24	2.24E-23	44.26530016
GRHL3	1.756607415	1.933768309	10.73536438	2.17E-24	2.43E-23	44.18274965
KIFC1	1.166663591	5.583563221	10.73157813	2.24E-24	2.51E-23	44.14956634
PALD1	1.73923158	4.671281819	10.71969197	2.49E-24	2.78E-23	44.04544228
PAFAH1B3	1.489494655	6.117299297	10.70707352	2.79E-24	3.10E-23	43.93498317
CDKN3	1.241144264	4.957965504	10.70284041	2.89E-24	3.21E-23	43.89794593
SLC25A29	1.257483397	3.232666191	10.68942196	3.25E-24	3.61E-23	43.78060374
PSMA7	1.18131612	8.977311674	10.68622168	3.35E-24	3.71E-23	43.75263162
ITGA2	1.375064041	5.145884441	10.6859116	3.36E-24	3.71E-23	43.74992167
COL10A1	3.351444843	3.178022541	10.67592003	3.67E-24	4.05E-23	43.6626259
CXCL8	3.536734985	5.855157406	10.65631252	4.36E-24	4.78E-23	43.4914673
CHTF18	1.533297384	3.888528165	10.64256629	4.92E-24	5.38E-23	43.37159258
BRIX1	1.173281117	4.544852328	10.63737367	5.15E-24	5.62E-23	43.32633573
TGDS	1.116727834	4.703386172	10.63565728	5.22E-24	5.70E-23	43.31137946
WDR90	1.363495191	3.684721104	10.63357462	5.32E-24	5.80E-23	43.2932337
FANCB	1.154828891	1.618898366	10.62540322	5.72E-24	6.23E-23	43.22205977
POLQ	1.176185302	2.254780297	10.62402925	5.79E-24	6.29E-23	43.21009572
CDC25A	1.184647423	3.982520463	10.61504209	6.26E-24	6.80E-23	43.13186324
MORC4	1.250929026	4.195748348	10.61387259	6.33E-24	6.87E-23	43.12168595
NR2C2AP	1.054520248	5.11977501	10.61054805	6.51E-24	7.07E-23	43.09275879
CCNA2	1.182345342	5.651684183	10.58602365	8.08E-24	8.73E-23	42.87954917
CHPF	1.503474636	7.061534808	10.57046538	9.26E-24	9.96E-23	42.74445293
OXTR	1.070301813	1.228803779	10.5664787	9.58E-24	1.03E-22	42.70985614
RNFT2	1.019137246	1.405058379	10.56289592	9.89E-24	1.06E-22	42.67877153
ATG9B	1.35836155	1.458409366	10.55524682	1.06E-23	1.13E-22	42.61242978
LZTS1	1.124809318	1.856706669	10.53060133	1.31E-23	1.40E-22	42.39888604
KCTD14	1.45845206	3.340981484	10.52280258	1.40E-23	1.50E-22	42.33137974
LZTS3	1.772297064	4.182146348	10.50401226	1.65E-23	1.76E-22	42.16886247
RBL1	1.17665442	3.358751687	10.50365087	1.66E-23	1.76E-22	42.16573864
TEX45	1.461825251	1.900184257	10.50284072	1.67E-23	1.77E-22	42.15873599
BOP1	1.589493639	6.392701848	10.50115729	1.70E-23	1.80E-22	42.14418624
CNPY2	1.368219887	2.483227062	10.48188141	2.01E-23	2.12E-22	41.97769341
EBPL	1.05586514	6.496117812	10.47506029	2.13E-23	2.24E-22	41.91882425
SP5	2.607543199	3.578380051	10.47304855	2.17E-23	2.28E-22	41.90146679
KLHL35	1.729341584	1.901286699	10.46626462	2.30E-23	2.41E-22	41.8429505
DDX11	1.116260937	3.585501474	10.45571379	2.52E-23	2.64E-22	41.75199062
KRTCAP2	1.053928351	1.937256406	10.45492176	2.54E-23	2.66E-22	41.74516489
ALKBH2	1.125559276	4.429466305	10.44735847	2.71E-23	2.83E-22	41.68000078
CDCA8	1.018124793	5.812450207	10.44582511	2.75E-23	2.86E-22	41.66679329
DBF4	1.081595244	3.898325904	10.4329033	3.07E-23	3.20E-22	41.55554233
ANXA3	1.462706468	5.768210038	10.4232619	3.34E-23	3.47E-22	41.47259245
AZGP1	2.564100151	5.778906303	10.41427565	3.61E-23	3.75E-22	41.39532409
GPR3	1.278874345	1.551352871	10.40801314	3.81E-23	3.94E-22	41.34150145
ATP6V1C2	1.71854681	2.359488175	10.40581818	3.89E-23	4.02E-22	41.32264197
ASCL2	3.119839245	6.61034483	10.39878785	4.13E-23	4.25E-22	41.26225373
BFSP1	1.19330207	1.77146308	10.37673782	5.00E-23	5.13E-22	41.07302368
NQO2	1.027589478	4.173184879	10.36407877	5.58E-23	5.70E-22	40.96450392
IFITM3	1.512783333	10.0858933	10.35999595	5.78E-23	5.90E-22	40.92952245
PERP	1.235522325	8.329796056	10.35150616	6.22E-23	6.34E-22	40.85681089
CYSRT1	1.392812809	1.799015489	10.34617655	6.51E-23	6.63E-22	40.81118491
ESPL1	1.071240574	3.344835987	10.31801393	8.30E-23	8.40E-22	40.57034424
CCDC74A	1.090997003	2.237620917	10.31582107	8.46E-23	8.56E-22	40.5516095
EIF4EBP1	1.331521051	7.572787171	10.30331944	9.42E-23	9.49E-22	40.44485106
RRP9	1.263174083	6.422133387	10.29204801	1.04E-22	1.04E-21	40.34867085
NAP1L1	1.032898657	5.866608122	10.29203138	1.04E-22	1.04E-21	40.34852899
JAG2	1.650410102	4.112933785	10.27930539	1.16E-22	1.16E-21	40.2400201
ADAM12	2.154962289	2.381587674	10.27741785	1.18E-22	1.18E-21	40.22393341
TLX1	1.792275951	1.926045204	10.2637201	1.32E-22	1.32E-21	40.10725157
ASPM	1.285068759	3.028808472	10.26091364	1.36E-22	1.35E-21	40.08335786
GRINA	1.193427807	7.927271211	10.25052203	1.48E-22	1.47E-21	39.99492316
ZNF367	1.057676398	3.648913971	10.24673387	1.53E-22	1.52E-21	39.96269979
PRR36	1.953216091	2.114413272	10.24454159	1.56E-22	1.55E-21	39.94405512
SKA1	1.20090544	3.540261032	10.24195191	1.60E-22	1.58E-21	39.9220341
GPR180	1.028581451	3.11982185	10.23807253	1.65E-22	1.64E-21	39.8890531
CDK5RAP3	1.433371439	2.228587857	10.23532995	1.69E-22	1.67E-21	39.86574177
TKT	1.014504109	7.12462976	10.23410063	1.71E-22	1.69E-21	39.85529411
KIAA0895	1.12018518	1.934166908	10.21573088	2.00E-22	1.96E-21	39.69927367
DTD1	1.081615137	3.222933597	10.21413065	2.03E-22	1.99E-21	39.68569114
NPM3	1.368235506	6.889944774	10.20902285	2.12E-22	2.07E-21	39.64234633
NXT1	1.211505512	6.206464239	10.20830039	2.13E-22	2.09E-21	39.63621672
PABPC1	1.02543168	9.243977329	10.19185155	2.45E-22	2.39E-21	39.49673576
KRT17	2.958221233	3.329450637	10.17674628	2.79E-22	2.71E-21	39.3687791
UGGT2	1.166891818	3.378653862	10.16337325	3.13E-22	3.02E-21	39.25560139
TCFL5	1.202358094	3.981512666	10.1568816	3.31E-22	3.19E-21	39.20069731
MEST	1.00127657	5.327317969	10.15567614	3.34E-22	3.22E-21	39.19050456
C9orf116	1.276482099	1.985896134	10.15462382	3.37E-22	3.24E-21	39.18160732
NECTIN4	1.713326036	3.890646084	10.15289816	3.42E-22	3.29E-21	39.16701831
ASPHD1	1.833467741	3.25638998	10.15079919	3.48E-22	3.35E-21	39.14927561
SHROOM4	1.552219672	2.879189406	10.146917	3.60E-22	3.45E-21	39.11646563
TCOF1	1.019410823	4.516787353	10.14628932	3.62E-22	3.47E-21	39.11116166
GPSM2	1.213383025	3.200775793	10.14120677	3.78E-22	3.62E-21	39.06822131
CA9	3.671141707	4.649075568	10.12470812	4.35E-22	4.15E-21	38.92892983
CHCHD6	1.069084509	4.100332594	10.12451205	4.36E-22	4.16E-21	38.92727537
KRT23	3.853660558	3.896045887	10.1112216	4.88E-22	4.64E-21	38.81518083
SRPX2	2.193362457	3.436256523	10.11105659	4.89E-22	4.64E-21	38.81378969
CENPW	1.195083661	6.140235758	10.10786774	5.02E-22	4.77E-21	38.78690909
HSPE1	1.219993867	6.151717454	10.10581685	5.11E-22	4.85E-21	38.76962406
FBL	1.006012084	8.290698062	10.08476254	6.11E-22	5.77E-21	38.59231179
XKRX	1.673410669	2.494359123	10.06984138	6.94E-22	6.54E-21	38.46680052
ACBD7	1.267732302	1.879332017	10.06983948	6.94E-22	6.54E-21	38.46678457
GJB4	1.910648461	2.044058312	10.06925049	6.97E-22	6.57E-21	38.46183273
NT5DC2	1.369126169	5.180663291	10.05900156	7.61E-22	7.15E-21	38.37569803
TSPAN5	1.250243659	3.35656406	10.05735841	7.71E-22	7.25E-21	38.36189403
RRP1	1.032411014	5.028781505	10.05151478	8.11E-22	7.60E-21	38.31281427
IFITM1	1.784919702	8.869247269	10.03732921	9.14E-22	8.54E-21	38.19375137
CCDC78	1.45562807	1.572898723	10.03177677	9.58E-22	8.93E-21	38.14717913
ZBTB12	1.278234594	3.598351156	10.03063421	9.67E-22	9.01E-21	38.1375978
SKP2	1.004080192	2.853971947	10.02948464	9.77E-22	9.10E-21	38.12795848
DLGAP5	1.179288178	4.35377355	10.02579476	1.01E-21	9.38E-21	38.09702316
DHCR7	1.246140784	6.174499247	10.01960558	1.06E-21	9.86E-21	38.04515128
SLC17A9	2.066614761	4.402879631	9.997158584	1.28E-21	1.19E-20	37.85720257
FOXS1	1.289729028	2.340859912	9.990594088	1.36E-21	1.25E-20	37.80229165
FAM241B	1.261238039	4.072357182	9.990453685	1.36E-21	1.25E-20	37.80111746
PLEKHS1	1.831192678	3.952739628	9.980533241	1.48E-21	1.36E-20	37.71818149
ASF1B	1.038732996	6.150864359	9.973795931	1.56E-21	1.43E-20	37.66188853
CBX3	1.139347783	7.161515367	9.967512373	1.65E-21	1.51E-20	37.60940996
LOXL2	1.461936224	4.672046374	9.96220776	1.72E-21	1.58E-20	37.56512464
CMTM7	1.228747353	4.010365467	9.952214438	1.88E-21	1.71E-20	37.4817391
SERPINB5	3.047343702	4.78107808	9.938212869	2.11E-21	1.92E-20	37.36500337
ANOS1	1.595325181	1.932403228	9.934397724	2.18E-21	1.98E-20	37.33321451
KLHL17	1.3409179	2.828978653	9.930430879	2.25E-21	2.04E-20	37.3001704
HYAL3	1.208389837	2.864529743	9.927085183	2.32E-21	2.10E-20	37.27230745
TYRO3	1.316809626	2.140962431	9.925139928	2.36E-21	2.13E-20	37.2561103
KLK6	3.167235833	2.947295444	9.918974563	2.48E-21	2.24E-20	37.20478862
GNB1L	1.176772545	2.258378552	9.917374119	2.52E-21	2.27E-20	37.19146975
HSF4	1.594234726	3.039452562	9.912811937	2.61E-21	2.35E-20	37.15351134
ZDHHC9	1.073915661	6.360776608	9.912307083	2.62E-21	2.36E-20	37.14931156
RAD51AP1	1.183850889	4.253313395	9.890164009	3.16E-21	2.83E-20	36.96525069
TSEN2	1.020994482	3.285017997	9.890085493	3.16E-21	2.83E-20	36.96459853
TEX30	1.210001029	2.864745108	9.8856167	3.28E-21	2.94E-20	36.92748647
EFNA3	1.637579414	4.33342901	9.884484367	3.31E-21	2.96E-20	36.91808457
KIF26B	1.507722328	1.701840634	9.87023891	3.74E-21	3.33E-20	36.79986536
SLC7A1	1.040133946	5.907500492	9.861514908	4.02E-21	3.58E-20	36.72752447
MYEOV	2.41527323	4.044141316	9.861468069	4.02E-21	3.58E-20	36.72713619
FAP	1.829767732	2.133940719	9.845739003	4.59E-21	4.07E-20	36.59681862
SINHCAF	1.071967066	5.616513111	9.823726173	5.51E-21	4.88E-20	36.41467728
LIPG	1.223539185	3.240127173	9.815643975	5.90E-21	5.21E-20	36.34787237
TBC1D16	1.030342516	4.439699191	9.776532637	8.17E-21	7.14E-20	36.02512168
BHLHE40	1.268335965	7.052089752	9.776011807	8.21E-21	7.17E-20	36.02082969
PCNA	1.096487241	8.545965574	9.76726347	8.82E-21	7.70E-20	35.94876095
CIBAR1	1.275930644	2.879868554	9.7483521	1.03E-20	8.96E-20	35.79312048
POLE2	1.084053725	3.199753743	9.73332883	1.17E-20	1.01E-19	35.66962671
UCN	1.317501444	1.809505701	9.727319499	1.23E-20	1.06E-19	35.62026568
BTBD16	1.13482005	1.182069651	9.724273012	1.26E-20	1.09E-19	35.59524965
ADAMTS2	1.88979368	3.688822871	9.720328291	1.30E-20	1.12E-19	35.56286584
TMEM63A	1.084364355	5.762217386	9.710217662	1.42E-20	1.22E-19	35.4799049
SLC11A2	1.009613992	4.914651383	9.69188197	1.65E-20	1.41E-19	35.32960649
KLK10	2.944557263	3.34709594	9.691317544	1.66E-20	1.42E-19	35.32498297
IL20RA	1.21857076	4.170077788	9.68871581	1.69E-20	1.45E-19	35.30367317
SUV39H1	1.038266717	4.055072385	9.6778961	1.85E-20	1.58E-19	35.2150955
TFR2	1.411210299	1.754242861	9.6530036	2.27E-20	1.93E-19	35.01156783
MAD2L2	1.131179163	4.425083865	9.652215908	2.29E-20	1.94E-19	35.00513337
NBEAL2	1.112630771	5.185393043	9.647744284	2.38E-20	2.02E-19	34.96861266
ATAD3B	1.178071751	3.598622119	9.62366472	2.90E-20	2.45E-19	34.77215127
POLR3G	1.244574158	2.235763518	9.61482585	3.12E-20	2.63E-19	34.70012172
POU5F1B	1.726263863	1.757417828	9.597713076	3.59E-20	3.01E-19	34.56079724
ARID3A	1.69260265	3.980790053	9.593227403	3.72E-20	3.12E-19	34.52430544
IRAK2	1.371207117	3.470969124	9.585515278	3.97E-20	3.32E-19	34.46159357
LEMD1	2.458683898	2.34859106	9.583154148	4.04E-20	3.39E-19	34.44240082
SPIN4	1.0304847	3.677197936	9.576030789	4.29E-20	3.59E-19	34.38451765
GPR157	1.110144359	3.865701364	9.561426509	4.83E-20	4.03E-19	34.26593953
TACC3	1.005637875	4.630865425	9.560682948	4.86E-20	4.05E-19	34.25990562
FASN	1.35214312	6.686042457	9.55356857	5.15E-20	4.29E-19	34.20218989
ABCE1	1.00492148	5.257071502	9.52616153	6.45E-20	5.32E-19	33.98012919
TNFSF9	2.379332521	3.343182831	9.51013694	7.35E-20	6.05E-19	33.85049928
BGN	2.224781711	7.701796037	9.491606438	8.56E-20	7.01E-19	33.70078839
CST2	2.130704413	2.063874192	9.477080617	9.63E-20	7.86E-19	33.58357502
PIMREG	1.210338518	3.70228078	9.466185016	1.05E-19	8.57E-19	33.49573767
DIO2	1.344637284	2.176244552	9.460250133	1.10E-19	8.99E-19	33.44792211
NPEPL1	1.189138723	2.166208143	9.459080408	1.12E-19	9.07E-19	33.43850047
ASB9	1.670950144	3.22005931	9.454413587	1.16E-19	9.40E-19	33.40091936
ULBP2	1.825753084	1.950055483	9.442369012	1.28E-19	1.03E-18	33.30398668
DUSP10	1.116457786	3.916917481	9.441376873	1.29E-19	1.04E-18	33.296006
CENPE	1.183366892	2.586268859	9.437219674	1.33E-19	1.07E-18	33.26257221
B9D1	1.016998568	2.232975619	9.436409354	1.34E-19	1.08E-18	33.25605651
TACSTD2	3.128364482	4.514687995	9.428172628	1.43E-19	1.15E-18	33.18984822
SERPINH1	1.020909126	6.624799041	9.423918661	1.48E-19	1.19E-18	33.15567
EIF2S3	1.018547353	7.931265592	9.400641737	1.79E-19	1.43E-18	32.96884558
ALKAL1	1.772445692	2.009295966	9.3897558	1.96E-19	1.56E-18	32.8815851
C2	1.501876999	3.855996506	9.388077104	1.99E-19	1.58E-18	32.8681352
MROH6	1.789321417	4.227550984	9.386201206	2.02E-19	1.61E-18	32.85310732
PODNL1	1.320480994	2.312164659	9.376366423	2.18E-19	1.74E-18	32.77435525
FAM111B	1.18117347	4.083766499	9.34215002	2.88E-19	2.27E-18	32.50082233
PYCR3	1.345700303	4.443886478	9.303258446	3.94E-19	3.08E-18	32.19077618
CPNE1	1.448231894	7.095832901	9.300694672	4.02E-19	3.15E-18	32.17036987
SLC1A5	1.050121404	7.666879035	9.278990866	4.79E-19	3.73E-18	31.99777921
GABRE	1.759079996	3.150875591	9.264607768	5.37E-19	4.17E-18	31.88356167
PAM16	1.014822881	2.484990955	9.242913495	6.39E-19	4.94E-18	31.71152438
SNRPB	1.164511524	8.80727843	9.212819796	8.13E-19	6.23E-18	31.47335599
MZT1	1.282959699	5.485035516	9.200996919	8.94E-19	6.83E-18	31.37993908
FOXA2	1.508148268	5.408793322	9.194151756	9.44E-19	7.20E-18	31.32589218
GINS2	1.069323482	4.799351628	9.186106051	1.01E-18	7.68E-18	31.26240309
SERPINE1	2.076360035	4.811217926	9.182704104	1.03E-18	7.88E-18	31.23557012
SCML1	1.357780453	4.000007486	9.182373404	1.04E-18	7.90E-18	31.2329621
CXCL2	2.10087563	5.185733432	9.178733578	1.07E-18	8.12E-18	31.2042615
SRM	1.212701142	6.957234277	9.167449482	1.17E-18	8.87E-18	31.11533651
MEX3D	1.041598885	5.054835761	9.157801221	1.26E-18	9.57E-18	31.03936509
ATAD5	1.043898181	2.282251163	9.153453957	1.31E-18	9.90E-18	31.00515306
STRA6	1.830229221	1.792904267	9.145288401	1.39E-18	1.06E-17	30.94092345
EDNRA	1.47908001	3.089296462	9.138280616	1.47E-18	1.11E-17	30.88583366
RAET1L	1.590123474	1.660508769	9.12815916	1.60E-18	1.20E-17	30.80632021
IL11	1.847573781	1.939290881	9.116111451	1.76E-18	1.32E-17	30.71175697
GRB7	1.324878286	5.32354858	9.10345067	1.94E-18	1.45E-17	30.6124787
KCNH8	1.252887741	1.566571804	9.098477593	2.02E-18	1.51E-17	30.57351002
PTP4A3	1.813388472	5.517485298	9.08825465	2.19E-18	1.63E-17	30.49345204
GOLGA7B	1.426856867	1.967543721	9.083094479	2.28E-18	1.70E-17	30.45306634
RELL2	1.304958264	1.972037615	9.064607067	2.64E-18	1.96E-17	30.30851208
PRKDC	1.12515851	5.69165332	9.059455513	2.75E-18	2.04E-17	30.2682697
SPNS3	1.170729419	2.054828342	9.054599982	2.86E-18	2.11E-17	30.23035491
COMP	2.824536796	2.902615012	9.04694182	3.04E-18	2.24E-17	30.17058546
ADGRG1	1.16809715	6.271658242	9.022260293	3.69E-18	2.72E-17	29.97820365
DUSP4	2.332824361	3.551860955	9.018082338	3.82E-18	2.80E-17	29.94567602
NAA10	1.240821831	4.369918795	9.008242711	4.12E-18	3.02E-17	29.86911245
CPXM1	1.598254506	3.926662263	9.000545503	4.38E-18	3.20E-17	29.80926166
NPM1	1.040767683	7.799358654	8.986448246	4.89E-18	3.56E-17	29.69974278
LIME1	1.207424377	1.713854806	8.977094091	5.27E-18	3.83E-17	29.62714107
VMA21	1.012124935	4.932172793	8.975667878	5.33E-18	3.86E-17	29.61607645
RPS10	2.052064585	2.571158973	8.973720485	5.41E-18	3.92E-17	29.60097054
TONSL	1.153918673	3.975404742	8.970374118	5.55E-18	4.02E-17	29.57501839
PHKA1	1.184082811	3.155081638	8.944353607	6.81E-18	4.90E-17	29.37346163
NOTUM	3.655116491	3.49128045	8.929566678	7.64E-18	5.48E-17	29.25911138
PDRG1	1.123214138	5.679274192	8.926096979	7.85E-18	5.62E-17	29.23229952
PPM1N	1.059206803	1.726892174	8.911300331	8.82E-18	6.28E-17	29.11804494
KIFC3	1.109862367	2.566777765	8.897663638	9.81E-18	6.97E-17	29.01286991
PRMT1	1.036201983	6.819924153	8.887112359	1.06E-17	7.54E-17	28.93157252
DHPS	1.003040289	1.754927716	8.885703693	1.08E-17	7.62E-17	28.92072413
MPP6	1.246473415	1.97377895	8.877000754	1.15E-17	8.15E-17	28.85372913
H2AW	1.535275259	5.13315993	8.876545344	1.16E-17	8.17E-17	28.85022472
TMEM74B	1.481919962	1.693929349	8.863280193	1.28E-17	9.03E-17	28.74820639
SLC11A1	1.364430917	1.852078888	8.833388261	1.62E-17	1.13E-16	28.51872717
COL27A1	1.361606415	2.334594309	8.798305008	2.12E-17	1.48E-16	28.25012203
TMPRSS3	1.85507048	2.706726698	8.777085631	2.50E-17	1.74E-16	28.08804427
HMMR	1.240002315	4.265042611	8.752672633	3.02E-17	2.08E-16	27.90193062
LTB4R	1.147743645	2.440387007	8.748339711	3.12E-17	2.15E-16	27.86893843
ADAMTSL5	1.126129709	2.525569373	8.727075852	3.68E-17	2.53E-16	27.70720423
DUSP2	1.335788474	4.317487918	8.708827588	4.23E-17	2.90E-16	27.56863939
IGFL4	1.306536403	1.241099611	8.703852708	4.40E-17	3.01E-16	27.53090088
PLS3	1.111795656	6.302264714	8.69244502	4.80E-17	3.28E-16	27.44442471
UCHL3	1.390747868	2.729972512	8.679075803	5.32E-17	3.62E-16	27.34318636
PDPN	1.475685702	4.211511538	8.668425483	5.77E-17	3.92E-16	27.26261976
SFTA2	2.101716548	1.984537822	8.644504962	6.93E-17	4.67E-16	27.08193634
COL1A1	2.24223283	9.012507817	8.637358091	7.32E-17	4.92E-16	27.02802469
KRTAP5-1	1.421408485	2.431596244	8.613941191	8.75E-17	5.85E-16	26.8516149
DDIT4	1.393582704	5.932520282	8.609776562	9.03E-17	6.03E-16	26.82027837
MST1	1.123252711	1.818449502	8.599263533	9.79E-17	6.52E-16	26.74122399
ZP3	1.435751656	3.551600921	8.592753993	1.03E-16	6.84E-16	26.69231068
CDC7	1.001400221	3.144042078	8.589568287	1.05E-16	7.00E-16	26.66838308
HAPLN3	1.477270645	3.609618021	8.586011163	1.08E-16	7.19E-16	26.64167361
DNTTIP1	1.098652863	6.734103061	8.581004052	1.12E-16	7.46E-16	26.60409063
FZD3	1.112060319	2.073627725	8.563123948	1.29E-16	8.51E-16	26.47001795
FOXP3	1.062448281	2.018601461	8.556467525	1.35E-16	8.94E-16	26.42015877
TMPRSS13	1.780726866	2.225336191	8.555669453	1.36E-16	8.99E-16	26.41418285
AURKB	1.098425393	5.306177331	8.555182949	1.37E-16	9.02E-16	26.41054014
MCM2	1.070693498	4.960933655	8.526811636	1.70E-16	1.11E-15	26.1983782
SLC12A2	1.390642803	7.145138873	8.518517898	1.81E-16	1.18E-15	26.13645723
SLC9A7	1.202351699	2.12580343	8.515504284	1.85E-16	1.21E-15	26.11396884
PLXNA3	1.001952158	3.939750799	8.512713146	1.89E-16	1.24E-15	26.09314595
HSPH1	1.341090566	6.001665354	8.511310196	1.91E-16	1.25E-15	26.08268139
FAM71E1	1.14313266	2.44873191	8.510844465	1.91E-16	1.25E-15	26.0792078
RPS21	1.227162862	10.9935376	8.502357811	2.04E-16	1.33E-15	26.01593633
STK31	1.120560197	1.18111577	8.49595173	2.14E-16	1.40E-15	25.96820785
SRCIN1	1.146444628	1.791168543	8.493856107	2.18E-16	1.42E-15	25.95260029
SAMD10	1.170070393	4.159687425	8.492719498	2.19E-16	1.43E-15	25.94413639
TDGF1	2.305140408	4.085083585	8.484303735	2.34E-16	1.52E-15	25.8814939
CTU2	1.038014281	3.985424575	8.467289178	2.66E-16	1.72E-15	25.75498952
TG	1.452062359	1.491572963	8.464527651	2.71E-16	1.76E-15	25.73447544
CD46	1.024810375	7.354600932	8.462613757	2.75E-16	1.78E-15	25.72026098
KRT15	1.207892152	2.125821892	8.456362396	2.89E-16	1.87E-15	25.67384916
ZNF511	1.118327116	4.402112754	8.453150794	2.96E-16	1.91E-15	25.6500154
MKI67	1.106372432	5.371080734	8.437397902	3.33E-16	2.14E-15	25.53320998
IFRD2	1.036003128	5.928116634	8.428629968	3.55E-16	2.28E-15	25.46826835
CDT1	1.289081516	5.654273927	8.416959076	3.88E-16	2.48E-15	25.38190456
METTL26	1.10244097	6.585033015	8.408700768	4.13E-16	2.64E-15	25.32084836
SLC2A1	1.408303288	6.561999621	8.404373131	4.26E-16	2.72E-15	25.28887095
PITX1	1.399363324	5.180541829	8.403130386	4.30E-16	2.75E-15	25.27969046
ASCL5	1.340018323	1.396567927	8.400914639	4.37E-16	2.79E-15	25.2633247
MMP10	1.822059136	2.268467248	8.398597299	4.45E-16	2.84E-15	25.24621207
UCKL1	1.01444358	5.740725366	8.397771926	4.48E-16	2.85E-15	25.24011789
CYP2S1	1.31822026	7.477274347	8.383080968	5.00E-16	3.17E-15	25.13172235
FGF18	1.113380011	1.673500217	8.38059555	5.09E-16	3.23E-15	25.11339822
OLR1	1.815502324	2.128701234	8.378385563	5.18E-16	3.28E-15	25.0971082
LRRC36	1.351316814	1.551215892	8.376280598	5.26E-16	3.33E-15	25.08159535
CXCL11	2.422043243	3.782804078	8.36973249	5.52E-16	3.49E-15	25.033357
BACE2	1.095727378	5.785012203	8.36641909	5.66E-16	3.57E-15	25.00895889
EXOSC5	1.168684985	6.264333119	8.365431205	5.70E-16	3.59E-15	25.00168604
FRMD5	1.172145004	1.94914746	8.350502208	6.38E-16	4.00E-15	24.89185775
FERMT1	1.326417278	7.292246508	8.345153365	6.63E-16	4.16E-15	24.85254414
ADAMTS4	1.265569472	2.60507188	8.297896595	9.43E-16	5.82E-15	24.50604376
RAB15	1.054264003	5.740175549	8.283419361	1.05E-15	6.46E-15	24.40019272
DNASE1L2	1.006006104	1.227651064	8.274821989	1.12E-15	6.87E-15	24.33739939
HGH1	1.054077271	5.666988516	8.259680091	1.25E-15	7.67E-15	24.22692744
TMEM158	1.350349967	4.14841944	8.25474581	1.30E-15	7.94E-15	24.19096144
AXIN2	1.922445483	5.838573716	8.252800811	1.32E-15	8.05E-15	24.17678885
SPP1	3.036618006	6.053398508	8.243578706	1.41E-15	8.58E-15	24.10962509
ARHGEF19	1.14396088	3.683776487	8.223547414	1.63E-15	9.91E-15	23.96393713
CDC20	1.095025921	6.725515289	8.215792947	1.73E-15	1.05E-14	23.90761169
PROX1	1.486679419	3.472171523	8.210332996	1.80E-15	1.09E-14	23.86797717
TMEM255B	1.115370357	2.002679675	8.20969905	1.81E-15	1.09E-14	23.86337658
KRT6B	2.524434604	2.607089065	8.200461651	1.94E-15	1.17E-14	23.79637107
PTK7	1.587285751	4.678254983	8.195399395	2.01E-15	1.21E-14	23.75967545
COL4A1	1.311211435	6.081869692	8.183745134	2.19E-15	1.32E-14	23.67526143
HES6	1.50378689	6.388150791	8.183532088	2.19E-15	1.32E-14	23.67371916
EVPL	1.400978966	5.415749218	8.167665093	2.46E-15	1.47E-14	23.55894226
PKP1	1.776522832	2.049672741	8.159299791	2.62E-15	1.56E-14	23.49849928
TWIST1	1.27567365	2.118132915	8.15518702	2.70E-15	1.61E-14	23.46880018
F12	1.414921991	3.78695699	8.152581753	2.75E-15	1.64E-14	23.44999302
NKD1	2.224501901	3.342085405	8.142426481	2.96E-15	1.76E-14	23.37672731
RPL22L1	1.599966822	6.145821457	8.139950974	3.02E-15	1.79E-14	23.35887831
PHLDA2	1.396842031	6.939695411	8.133857738	3.16E-15	1.87E-14	23.31496244
TAFA5	1.085540542	2.232729406	8.111761925	3.71E-15	2.19E-14	23.15592378
NME2	1.883328962	2.391394247	8.106632662	3.85E-15	2.27E-14	23.11905273
PGF	1.045560586	2.472648469	8.103735487	3.93E-15	2.32E-14	23.09823473
SPNS2	1.512706655	5.334390579	8.098991096	4.07E-15	2.39E-14	23.06415574
CDKN2A	1.565076428	2.101966756	8.092346036	4.27E-15	2.51E-14	23.01645016
TMEM161A	1.020183745	5.367840361	8.062612853	5.30E-15	3.09E-14	22.80336364
LGR5	2.153075468	4.639180097	8.06104945	5.36E-15	3.13E-14	22.79217612
CENPK	1.026330322	3.133818159	8.052093156	5.72E-15	3.33E-14	22.72811841
SPTBN5	1.089507307	1.247588348	8.050191665	5.80E-15	3.37E-14	22.71452557
CDCA2	1.063813884	3.236699342	8.049972825	5.81E-15	3.38E-14	22.71296135
SLC6A20	2.082736379	2.963768077	8.036853249	6.39E-15	3.70E-14	22.6192456
PROSER1	1.019007754	5.498421626	8.03426458	6.51E-15	3.77E-14	22.60076824
CLCN4	1.187871395	2.076204082	8.001348176	8.26E-15	4.76E-14	22.36622112
F2RL2	1.288068255	2.483091987	8.000705258	8.30E-15	4.78E-14	22.36164743
CLEC5A	1.224599258	1.309738206	7.997606106	8.49E-15	4.89E-14	22.33960423
TCN1	3.134907557	3.185502146	7.993839382	8.72E-15	5.02E-14	22.31282177
KISS1	1.436649984	1.738109148	7.993249802	8.76E-15	5.04E-14	22.30863058
ALDH4A1	1.415894474	4.938887071	7.988484878	9.07E-15	5.21E-14	22.27476664
SP6	1.51022291	3.919531819	7.970331784	1.03E-14	5.91E-14	22.14589809
SULT1C2	1.56305485	2.022945702	7.961374374	1.10E-14	6.28E-14	22.08239373
GSDMA	1.455672035	2.140215297	7.9555311	1.15E-14	6.54E-14	22.04099732
AGT	1.642688974	4.686322315	7.929948905	1.38E-14	7.81E-14	21.86004068
COL12A1	1.737708781	5.376361234	7.893774822	1.79E-14	1.00E-13	21.60493948
EXOSC4	1.178563494	5.789468067	7.891062461	1.82E-14	1.02E-13	21.58584857
CHAC1	1.297724772	3.616659352	7.885076265	1.90E-14	1.06E-13	21.54373302
GOLT1A	1.273989368	4.955734563	7.881871991	1.95E-14	1.09E-13	21.52119982
NOTCH3	1.222220452	4.47798151	7.875645901	2.04E-14	1.13E-13	21.47743703
ERICH2	1.459886215	2.023311367	7.865911385	2.18E-14	1.21E-13	21.40906805
LCN12	1.333501149	2.09144394	7.85535105	2.35E-14	1.30E-13	21.33497407
KREMEN2	1.168971988	1.583505977	7.854361174	2.37E-14	1.31E-13	21.32803284
TP73	1.100414333	1.467616996	7.843489422	2.56E-14	1.41E-13	21.25184304
KCNE3	1.005657152	5.203567615	7.82839013	2.85E-14	1.57E-13	21.14616396
RTN4R	1.218858728	2.966513728	7.824876396	2.92E-14	1.61E-13	21.1215945
HS6ST2	2.077884692	2.677866696	7.811800206	3.21E-14	1.75E-13	21.03023665
MEGF6	1.336629767	2.907667656	7.774949088	4.16E-14	2.26E-13	20.77342085
SOX12	1.060543014	3.959666313	7.759190448	4.65E-14	2.51E-13	20.66389106
ASGR1	1.296172378	1.80212595	7.749437127	4.99E-14	2.68E-13	20.5961889
NANOS3	1.751746247	2.018438456	7.726278187	5.87E-14	3.14E-13	20.435702
ADRM1	1.017175009	6.880752113	7.697655775	7.18E-14	3.81E-13	20.23787957
MYOM3	1.517807977	2.579991458	7.696461316	7.24E-14	3.84E-13	20.22963677
GALK1	1.119926251	5.062878089	7.685263349	7.83E-14	4.15E-13	20.15241039
WNT5A	1.18172254	3.30925731	7.649616612	1.00E-13	5.28E-13	19.90716824
PTPMT1	1.019513846	2.152949636	7.622089401	1.22E-13	6.35E-13	19.71840698
DOK7	1.11541773	1.550359842	7.602067834	1.40E-13	7.27E-13	19.58145424
ERFE	1.139683165	1.28012922	7.572106408	1.72E-13	8.89E-13	19.3770469
CEL	3.041398337	3.453951109	7.558914221	1.89E-13	9.71E-13	19.28724954
FADS1	1.197510793	2.801554443	7.549478994	2.01E-13	1.03E-12	19.22310205
KCNJ11	1.029958298	2.159557286	7.549383272	2.01E-13	1.03E-12	19.22245159
OTUD6B	1.005930413	3.59896242	7.54619024	2.06E-13	1.05E-12	19.20075777
MATN3	1.091733638	1.355136971	7.545996146	2.06E-13	1.06E-12	19.19943931
THY1	1.218352246	4.806964359	7.538827029	2.17E-13	1.11E-12	19.15075928
GFUS	1.064067449	7.089537918	7.53603103	2.21E-13	1.13E-12	19.13178381
SLC35E4	1.138568059	3.410718746	7.526812307	2.35E-13	1.20E-12	19.06925946
CDH11	1.263740605	3.346645298	7.522802477	2.42E-13	1.23E-12	19.04208262
FKBP10	1.476478875	5.803492875	7.514916894	2.55E-13	1.30E-12	18.9886715
TMEM211	1.971209317	2.527798086	7.510660321	2.63E-13	1.34E-12	18.95985927
LY6G6C	1.413786192	1.756009093	7.502958548	2.77E-13	1.41E-12	18.90776015
TTC9	1.202388848	2.52837137	7.493784824	2.95E-13	1.50E-12	18.84575986
RASSF10	1.675585182	2.562527689	7.493676155	2.96E-13	1.50E-12	18.84502579
CDR2L	1.097141248	3.883092697	7.491461969	3.00E-13	1.52E-12	18.83007058
FCHO1	1.209731122	3.077263307	7.490837037	3.01E-13	1.52E-12	18.82585027
YDJC	1.101953924	5.982197686	7.49019123	3.03E-13	1.53E-12	18.82148927
ITGA11	1.376899213	2.878875863	7.486303244	3.11E-13	1.57E-12	18.79524093
COL5A3	1.081482445	3.075122264	7.485011021	3.14E-13	1.59E-12	18.78651936
GJB3	1.498439098	4.902078303	7.484040457	3.16E-13	1.60E-12	18.77996956
CCNI2	1.126157466	3.585219223	7.48330194	3.18E-13	1.60E-12	18.77498618
RNF39	1.113137276	2.737604017	7.469308334	3.49E-13	1.76E-12	18.68063433
SLC27A5	1.12035728	2.006810987	7.459012848	3.75E-13	1.88E-12	18.61130764
MELTF	1.441428495	3.89259177	7.457492745	3.79E-13	1.90E-12	18.60107824
PLPP4	1.174297746	1.367637502	7.418586061	4.94E-13	2.46E-12	18.33983021
SRMS	1.570512277	3.276405355	7.396039368	5.76E-13	2.86E-12	18.18893916
GSTP1	1.039447361	9.838341015	7.389967106	6.01E-13	2.97E-12	18.14836461
S100A3	1.236515873	2.381285908	7.371968674	6.79E-13	3.35E-12	18.02825807
DACH1	1.585200387	3.880077606	7.36465661	7.13E-13	3.51E-12	17.97953105
KRT7	1.491611474	1.88838287	7.354052209	7.66E-13	3.76E-12	17.90893361
NUP210	1.162405567	5.207075392	7.335220639	8.70E-13	4.25E-12	17.78376774
TNFSF11	1.114215923	2.042085198	7.33365476	8.80E-13	4.29E-12	17.77337166
SLC35D3	1.935756673	2.182797999	7.329274869	9.06E-13	4.41E-12	17.74430256
PODXL2	1.233191914	6.133095339	7.325936355	9.27E-13	4.51E-12	17.72215447
BMP4	1.436579908	5.777604706	7.310629699	1.03E-12	4.99E-12	17.62071304
PILRB	1.033596186	1.629806356	7.276969628	1.29E-12	6.20E-12	17.39824406
NPM2	1.091670019	1.8917162	7.275852373	1.30E-12	6.24E-12	17.3908741
CTU1	1.190214567	3.221917684	7.263227385	1.41E-12	6.77E-12	17.30765744
IL1A	1.448207703	1.812521942	7.258388643	1.46E-12	6.98E-12	17.27579438
CXCL5	2.56027687	2.909215559	7.227404997	1.80E-12	8.54E-12	17.07217713
PMEPA1	1.463328898	6.28498578	7.217762549	1.92E-12	9.08E-12	17.00895401
TREM1	1.255683195	1.593762567	7.20493104	2.09E-12	9.87E-12	16.92492773
TM4SF1	1.104815096	6.767840961	7.204232594	2.10E-12	9.91E-12	16.9203575
OSM	1.60909313	2.628100257	7.198596454	2.18E-12	1.03E-11	16.88349109
HOXB8	2.056899785	4.843091266	7.19320445	2.26E-12	1.06E-11	16.84824363
GAD1	1.003561311	0.951141338	7.190625457	2.30E-12	1.08E-11	16.83139242
ALG1L	1.201292053	2.642427333	7.190602871	2.30E-12	1.08E-11	16.83124485
CPLX1	1.301471693	3.007789638	7.16836221	2.66E-12	1.25E-11	16.68612892
RPL8	1.00143297	11.79687894	7.137858401	3.26E-12	1.52E-11	16.48769557
KIFC2	1.248348075	3.668538336	7.127662552	3.48E-12	1.62E-11	16.42152404
SLC2A12	1.223246681	1.91794212	7.125283204	3.54E-12	1.64E-11	16.40609312
SPHK1	1.309699814	2.970626776	7.11890014	3.69E-12	1.71E-11	16.36471752
CADPS	1.298523804	2.056438788	7.111968382	3.86E-12	1.79E-11	16.31981967
SYT7	1.362749539	4.456990692	7.111610971	3.87E-12	1.79E-11	16.31750565
WDR72	1.64673482	2.187917737	7.089244616	4.49E-12	2.07E-11	16.17288674
IER3	1.193750528	7.374746701	7.087829851	4.53E-12	2.09E-11	16.16375156
CFB	1.022632128	1.920421047	7.058375334	5.50E-12	2.52E-11	15.97390339
OLFML2B	1.281294363	4.227236378	7.055992025	5.58E-12	2.56E-11	15.95857027
RCOR2	1.121166922	2.540281164	7.036436272	6.35E-12	2.90E-11	15.83291852
EPHB3	1.470156401	6.580719347	7.033343522	6.48E-12	2.95E-11	15.81307294
CGAS	1.001895352	2.891786068	7.010263342	7.53E-12	3.40E-11	15.66519898
TPD52L1	1.02980372	3.388870965	6.983106298	8.99E-12	4.04E-11	15.49171825
BMP7	2.043157684	3.476573132	6.980468467	9.14E-12	4.10E-11	15.47489727
NDUFA13	1.297406572	2.08745747	6.97682171	9.36E-12	4.20E-11	15.45165118
TOMM5	1.263995116	2.139155156	6.931234546	1.26E-11	5.59E-11	15.16190595
SFRP4	2.209250237	3.995041811	6.918590164	1.37E-11	6.05E-11	15.08181878
MYADML2	1.175640165	1.395656225	6.906402218	1.48E-11	6.52E-11	15.00473736
SLC25A27	1.066907995	2.43998666	6.886702211	1.68E-11	7.38E-11	14.88038513
CTSV	1.258888765	3.121972059	6.854797851	2.06E-11	9.00E-11	14.67962147
IL1RN	1.595751278	3.711162757	6.852893671	2.08E-11	9.10E-11	14.66766361
CSF2	1.200372242	1.346773007	6.824190523	2.50E-11	1.09E-10	14.48774871
GZMB	1.699604527	4.105058899	6.813011088	2.69E-11	1.16E-10	14.41784485
AMH	1.490265063	1.618162046	6.806953241	2.79E-11	1.21E-10	14.38000567
SLC6A14	1.816739415	2.614442254	6.772008317	3.49E-11	1.50E-10	14.16227741
UNC93A	1.558281206	1.736599046	6.771362752	3.50E-11	1.50E-10	14.15826396
ACSL6	1.338942325	1.390021475	6.750432802	4.00E-11	1.71E-10	14.02831631
RIPPLY3	1.052385446	1.130689614	6.748957476	4.04E-11	1.72E-10	14.01916916
AREG	1.732321496	6.742670744	6.733868375	4.44E-11	1.89E-10	13.92571145
PPP1R35	1.143566818	4.816137254	6.720875214	4.82E-11	2.05E-10	13.84537576
SPARC	1.301761637	8.826177686	6.718860596	4.88E-11	2.07E-10	13.83293118
COL5A2	1.407227031	5.815369229	6.688017264	5.93E-11	2.50E-10	13.64279808
NDUFA4L2	1.427909159	3.704379064	6.677902971	6.32E-11	2.66E-10	13.58060857
FEZF1	1.232605857	1.139419108	6.674835346	6.44E-11	2.71E-10	13.56176235
EDAR	1.726473378	2.8744132	6.6408248	7.97E-11	3.33E-10	13.35330337
RHBDL1	1.185691514	2.836857285	6.632442581	8.40E-11	3.50E-10	13.30206427
TFAP2A	1.109131915	1.228326733	6.623648974	8.87E-11	3.70E-10	13.24836899
COL8A1	1.434391855	3.26222089	6.603365352	1.01E-10	4.17E-10	13.12474256
AKR1E2	1.019868915	1.980722452	6.592524257	1.08E-10	4.46E-10	13.05879836
SLC28A3	1.372896622	1.998254055	6.574104798	1.21E-10	4.97E-10	12.94696612
LRFN4	1.046191051	4.72759576	6.562541626	1.30E-10	5.33E-10	12.87689624
IBSP	1.163091574	1.095083462	6.561370805	1.31E-10	5.37E-10	12.86980718
LRRC15	1.270335382	2.586499933	6.558046602	1.33E-10	5.48E-10	12.84968567
TRPM2	1.155048279	3.418593152	6.556834479	1.34E-10	5.52E-10	12.8423508
SPDYC	1.070963342	1.19185992	6.553304236	1.37E-10	5.63E-10	12.8209949
CST4	1.088639548	1.017083253	6.527854581	1.61E-10	6.55E-10	12.66732721
LY6E	1.416530966	6.992824595	6.515280194	1.74E-10	7.05E-10	12.59158851
ALDH3B2	1.075503047	1.186123934	6.486692999	2.07E-10	8.34E-10	12.41986106
DKK4	1.991211196	1.890314371	6.484580021	2.10E-10	8.44E-10	12.4071935
ETV5	1.018206629	3.121304935	6.46432257	2.37E-10	9.50E-10	12.28592538
CYP39A1	1.063936743	3.200454501	6.45177622	2.56E-10	1.02E-09	12.21098013
NMU	1.73810252	3.145429775	6.445618012	2.66E-10	1.06E-09	12.17423953
EREG	2.132144448	3.784059479	6.422888142	3.05E-10	1.21E-09	12.03888864
COL5A1	1.27564908	5.737720492	6.420742371	3.09E-10	1.23E-09	12.0261321
KLK7	1.796554857	1.676732161	6.405527598	3.39E-10	1.34E-09	11.93578485
CXCL6	1.277736763	1.876919075	6.402116274	3.46E-10	1.37E-09	11.91555303
EVX1	1.466788742	1.777928038	6.39664619	3.58E-10	1.41E-09	11.8831303
LY6G6D	1.823216202	1.698178479	6.390115195	3.73E-10	1.46E-09	11.84445019
CRLS1	1.11325483	1.754569798	6.374525163	4.09E-10	1.60E-09	11.75225369
CYP4X1	1.684228301	2.893995786	6.367135117	4.28E-10	1.67E-09	11.70861746
ADAMTSL2	1.009655033	2.514667696	6.360799367	4.45E-10	1.74E-09	11.67124095
GRP	1.366616363	1.966777516	6.358574021	4.51E-10	1.76E-09	11.6581205
SULF1	1.594802296	5.421444349	6.315583676	5.84E-10	2.26E-09	11.40542293
NXPH4	1.834842856	1.928827104	6.297991236	6.49E-10	2.50E-09	11.30243722
SERPINE2	1.105057441	4.648160046	6.294189474	6.64E-10	2.55E-09	11.28021411
SCX	1.053793119	2.69776265	6.292523725	6.70E-10	2.58E-09	11.27048063
RPS27AP5	1.094041278	1.885931167	6.286673472	6.94E-10	2.66E-09	11.23631332
LYPD3	1.089807214	2.127609515	6.272884471	7.54E-10	2.89E-09	11.15588896
FAM222A	1.025106986	2.905321168	6.26685379	7.82E-10	2.98E-09	11.12076259
ERP27	1.589114355	2.659153539	6.253585958	8.46E-10	3.22E-09	11.04358464
SERPINA4	1.069712196	1.004637303	6.23496191	9.45E-10	3.58E-09	10.93548684
THBS2	1.726680822	4.025861138	6.208198725	1.11E-09	4.17E-09	10.78063287
NR0B2	1.51611891	2.784635302	6.150420475	1.56E-09	5.80E-09	10.4482785
SLCO1B3	1.356924755	1.285424965	6.150085819	1.56E-09	5.81E-09	10.44636128
PALM3	1.252350962	1.709417351	6.137103737	1.68E-09	6.26E-09	10.37205729
SLC22A11	1.001706467	1.002647807	6.134405611	1.71E-09	6.35E-09	10.35663135
RBBP8NL	1.02730388	3.948623137	6.130495891	1.75E-09	6.49E-09	10.33428878
BRSK2	1.099478892	1.407219762	6.128314092	1.77E-09	6.57E-09	10.32182598
ZIC2	1.74350136	1.718673742	6.127900208	1.78E-09	6.58E-09	10.31946223
INHBB	1.258610241	2.489960609	6.121096051	1.85E-09	6.84E-09	10.28062259
CCL26	1.104337414	1.747559106	6.108416582	1.99E-09	7.34E-09	10.20834479
COL9A3	1.614114145	2.896754254	6.096506091	2.13E-09	7.84E-09	10.14056845
C2CD4B	1.516152083	3.133446942	6.095973577	2.14E-09	7.86E-09	10.13754086
GPCPD1	1.024153151	4.825613678	6.084315886	2.29E-09	8.39E-09	10.07131885
PRSS33	1.699582789	2.041606826	6.076178896	2.40E-09	8.78E-09	10.02516132
AQP9	1.358131331	1.979212694	6.074631912	2.42E-09	8.85E-09	10.01639202
CLDN9	1.146274345	1.633756578	6.072212444	2.46E-09	8.97E-09	10.00268078
LYPD6B	1.002461957	1.934206316	6.060848039	2.63E-09	9.55E-09	9.938341462
ENGASE	1.039925745	5.109789264	6.046163188	2.86E-09	1.04E-08	9.855358142
CYP2W1	2.405855459	3.800343609	6.036813277	3.02E-09	1.09E-08	9.802613193
LDHB	1.148666273	3.848876895	6.010122461	3.52E-09	1.26E-08	9.652433917
OR2I1P	1.497505913	3.482788254	6.008437781	3.55E-09	1.28E-08	9.642974232
MME	1.27720158	2.070769385	6.007607051	3.57E-09	1.28E-08	9.638310429
HES4	1.268212575	4.002659084	6.000238894	3.73E-09	1.33E-08	9.596969337
PIWIL1	1.474274386	1.501363724	5.997864907	3.78E-09	1.35E-08	9.583658808
KCNN4	1.229870505	6.090304013	5.966147159	4.53E-09	1.61E-08	9.406262234
NPW	1.282207316	1.850718566	5.932569083	5.49E-09	1.94E-08	9.219352926
SLC13A3	1.373171423	1.507328951	5.921100524	5.86E-09	2.06E-08	9.155724791
MAT1A	1.192359197	1.493758959	5.920917194	5.87E-09	2.06E-08	9.154708538
CCDC85B	1.271486398	6.309356311	5.914807219	6.08E-09	2.13E-08	9.120854836
FOLR1	1.683313301	2.085221528	5.903282691	6.49E-09	2.27E-08	9.057083555
SERPINF2	1.077831698	2.825221808	5.882435426	7.30E-09	2.53E-08	8.942000458
FSTL3	1.04846489	4.270742561	5.874687747	7.63E-09	2.64E-08	8.89932159
GJB5	1.782424745	2.063462967	5.86198569	8.19E-09	2.83E-08	8.829457386
PDF	1.086612516	1.581891201	5.854391434	8.55E-09	2.95E-08	8.787750395
REEP6	1.219919643	4.716653433	5.842826196	9.13E-09	3.14E-08	8.724325963
GPX2	1.022024942	10.07250711	5.839617294	9.30E-09	3.19E-08	8.706747604
ABCC2	1.094789274	1.392310932	5.819486712	1.04E-08	3.55E-08	8.596665197
RHCG	1.028067805	1.394306384	5.798703977	1.17E-08	3.98E-08	8.483365937
MYCN	1.008488962	1.659343837	5.795983715	1.19E-08	4.04E-08	8.468562441
IL24	1.115290066	1.285240452	5.787031583	1.25E-08	4.23E-08	8.419888505
KLK11	1.620923756	2.447706913	5.78123532	1.29E-08	4.37E-08	8.388408653
SBK1	1.057435295	1.914978198	5.763172714	1.43E-08	4.81E-08	8.290487128
MMP13	1.069277525	1.038983387	5.761215717	1.44E-08	4.86E-08	8.279893955
STYXL2	2.526295787	2.513206655	5.75624904	1.48E-08	4.99E-08	8.253023642
SOX14	1.207281901	1.125937621	5.755825423	1.49E-08	5.00E-08	8.250732766
LAPTM4B	1.107918728	7.077802298	5.752868195	1.51E-08	5.08E-08	8.234744518
PRRX1	1.122195768	2.620663123	5.738890942	1.63E-08	5.48E-08	8.159274226
RAB5IF	1.821429419	3.48451932	5.707280611	1.94E-08	6.48E-08	7.98918953
NACA2	1.125520808	1.573685441	5.680506519	2.25E-08	7.47E-08	7.845774089
SSTR5	1.281645818	1.425227201	5.670594244	2.38E-08	7.87E-08	7.792829729
SKAP1	1.006184641	3.573657052	5.666286497	2.44E-08	8.05E-08	7.769846208
IFITM2	1.065584659	7.485227209	5.660972085	2.51E-08	8.28E-08	7.741512963
CYP4F3	1.025686142	3.216218908	5.647598	2.70E-08	8.87E-08	7.670314197
LY6G6F-LY6G6D	1.236111674	1.150182689	5.596116279	3.57E-08	1.16E-07	7.397633007
DSG3	1.49625329	1.614581938	5.584718655	3.80E-08	1.23E-07	7.337562249
FADS2	1.198196326	3.221724768	5.557642698	4.40E-08	1.42E-07	7.19529426
IGFL2	1.194386912	1.436065141	5.548410823	4.63E-08	1.49E-07	7.146926325
VGF	1.124273053	1.747443608	5.538116029	4.89E-08	1.57E-07	7.093073601
KIF12	1.159302902	4.644963402	5.523897576	5.28E-08	1.69E-07	7.018841848
PGC	1.062640713	1.103366777	5.523368011	5.29E-08	1.69E-07	7.016080367
KRT75	1.064798319	0.99461727	5.509084354	5.72E-08	1.83E-07	6.941685088
TNNT1	1.434399948	1.662194089	5.500318267	5.99E-08	1.91E-07	6.896112346
MMP12	1.582260301	5.953617166	5.488363655	6.39E-08	2.03E-07	6.834067176
BAMBI	1.269352352	4.270010183	5.469244628	7.07E-08	2.24E-07	6.735087728
PACSIN3	1.123391597	4.030994888	5.451804923	7.76E-08	2.45E-07	6.645070161
TNFRSF11B	1.210220289	3.751299143	5.445326981	8.03E-08	2.53E-07	6.611698511
KLK8	1.022571719	0.947931048	5.432847664	8.58E-08	2.69E-07	6.547509897
GPR143	1.353567945	2.8083294	5.405632138	9.91E-08	3.10E-07	6.407979439
C6orf15	1.51517378	1.438122601	5.402306162	1.01E-07	3.15E-07	6.390970443
CXCL10	1.605743388	5.189227081	5.395413547	1.05E-07	3.26E-07	6.355751442
C4BPB	1.025954845	2.919898049	5.365541411	1.22E-07	3.79E-07	6.203578657
VCAN	1.11162119	4.009994073	5.339702238	1.40E-07	4.32E-07	6.072559373
MRPL2	1.01073552	2.649522938	5.325604371	1.51E-07	4.63E-07	6.001313721
SAA2	1.045468691	1.270428082	5.313183351	1.61E-07	4.93E-07	5.938681967
PLA2G3	1.165582163	1.20941577	5.280833606	1.90E-07	5.78E-07	5.776176641
ODAM	1.295681729	2.076065468	5.275377333	1.96E-07	5.94E-07	5.748855349
FGF19	1.280777556	1.321503516	5.270338772	2.01E-07	6.09E-07	5.723648173
KRT16	1.056305972	1.050426356	5.241981607	2.33E-07	6.99E-07	5.582184683
CCL24	1.398145056	6.284731893	5.23614569	2.40E-07	7.20E-07	5.553156465
COL1A2	1.251126988	8.308959153	5.223002311	2.56E-07	7.67E-07	5.487886878
LCN2	1.749131521	9.010403013	5.218010297	2.63E-07	7.86E-07	5.46313533
ZIC5	1.03559369	0.958256911	5.174859924	3.28E-07	9.72E-07	5.250073518
CLIC3	1.202921517	3.747099983	5.167434691	3.41E-07	1.01E-06	5.213570886
IFI6	1.227548628	7.966526805	5.114627042	4.45E-07	1.30E-06	4.955330472
KRT6A	1.302568262	1.343708277	5.106376954	4.64E-07	1.35E-06	4.91520202
POLR2I	1.075741881	4.172807291	5.079911701	5.30E-07	1.54E-06	4.786869976
TNFAIP6	1.058362611	2.762442787	5.049724709	6.16E-07	1.78E-06	4.641227137
CHST4	1.25682668	1.287280463	5.031932012	6.73E-07	1.94E-06	4.55575095
DSC3	1.301551925	1.483747833	5.027603528	6.88E-07	1.98E-06	4.534998219
REG1A	2.991744758	5.608226108	5.014752584	7.33E-07	2.10E-06	4.473480252
EPYC	1.054359909	0.991303408	4.964893626	9.37E-07	2.66E-06	4.236155476
PTPRU	1.044224282	2.586786836	4.964733227	9.38E-07	2.66E-06	4.235395461
CXCL17	1.144717817	1.165278714	4.953731303	9.90E-07	2.80E-06	4.18331863
GRM8	1.200143512	2.24894222	4.9272468	1.13E-06	3.17E-06	4.058386729
KLK12	1.303084952	1.817082742	4.918258625	1.18E-06	3.31E-06	4.016126397
CITED4	1.00908714	3.919155839	4.916963989	1.19E-06	3.33E-06	4.010045096
CSF3	1.031544111	1.63485873	4.892191518	1.34E-06	3.73E-06	3.893962019
IL1B	1.244958613	3.931692805	4.8797065	1.42E-06	3.96E-06	3.835659947
PHGDH	1.136727336	3.782228609	4.877585009	1.44E-06	4.00E-06	3.825766582
DMKN	1.040515575	2.434630431	4.802065305	2.06E-06	5.66E-06	3.476144773
REG3A	2.427302301	3.624718594	4.785636142	2.23E-06	6.11E-06	3.400745185
CST6	1.015232826	1.413031198	4.774794224	2.35E-06	6.43E-06	3.351116975
MSLN	1.678751333	4.99829473	4.75632145	2.57E-06	6.99E-06	3.266796211
PPBP	1.683173494	1.848247708	4.743776841	2.72E-06	7.40E-06	3.209705713
SLC38A5	1.304002591	5.284749746	4.732905036	2.87E-06	7.77E-06	3.160339842
CKMT2	1.571764609	2.635341884	4.698430322	3.37E-06	9.06E-06	3.004486266
CCL20	1.17887694	6.077136772	4.69631722	3.41E-06	9.15E-06	2.994967323
ALPK3	1.031132144	2.161059854	4.691691994	3.48E-06	9.33E-06	2.974145661
VENTX	1.042899823	1.378369368	4.687674258	3.55E-06	9.50E-06	2.956074055
TNNC1	1.057588321	2.228164489	4.66674685	3.91E-06	1.04E-05	2.862173278
APCDD1	1.269377461	4.49727307	4.619195332	4.88E-06	1.29E-05	2.650246158
NPC1L1	1.024087403	1.178149355	4.61548149	4.96E-06	1.31E-05	2.633778383
B4GALNT4	1.210461158	2.185212353	4.598673364	5.36E-06	1.41E-05	2.559400859
CCN6	1.103952829	1.112324753	4.524168039	7.54E-06	1.95E-05	2.232719425
NPSR1	1.34806258	1.389235914	4.52210417	7.61E-06	1.97E-05	2.223740109
GABRP	1.079033917	1.507572018	4.49568692	8.58E-06	2.20E-05	2.109140197
APOC1	1.031586431	4.132277829	4.47621779	9.37E-06	2.39E-05	2.025078887
SPRR1A	1.419388303	1.344965966	4.453059429	1.04E-05	2.65E-05	1.925528074
PRSS2	1.850095448	2.474374041	4.407618159	1.27E-05	3.21E-05	1.731579335
RUBCNL	1.057269401	3.726521469	4.404747966	1.29E-05	3.25E-05	1.719390895
LGR6	1.143652336	3.392901041	4.384357225	1.41E-05	3.54E-05	1.6330124
WNT11	1.282931995	3.488915001	4.306127127	1.99E-05	4.90E-05	1.305070301
FBXO2	1.036166342	2.195168801	4.294963814	2.09E-05	5.14E-05	1.25872098
SPRR1B	1.097018696	1.050454984	4.167812161	3.61E-05	8.62E-05	0.73871082
SYNE4	1.004901955	2.738046068	4.138650145	4.08E-05	9.69E-05	0.621504491
MMP9	1.052689505	5.022943835	4.117863673	4.46E-05	0.000105292	0.538430559
MUC5AC	1.246589797	1.467518571	4.112771852	4.55E-05	0.000107438	0.518140589
H1-4	1.205482047	1.452271669	3.866746909	0.000124479	0.000279394	-0.434118794
GNG4	1.30179226	3.384746102	3.786422927	0.000170918	0.000376673	-0.733033476
IRX2	1.013850875	1.614352415	3.755660378	0.000192699	0.000421968	-0.845941178
DUOXA2	1.361732855	3.439449781	3.594383763	0.000356555	0.00075379	-1.423580524
AQP5	1.031413502	1.122256092	3.552917764	0.00041615	0.000871372	-1.568205145
CXCL9	1.042908427	4.474162055	3.466823741	0.000570871	0.001173888	-1.863377066
H1-5	1.039447886	1.205084493	3.457526752	0.000590466	0.001212057	-1.894838556
REG1B	1.562052559	2.665823098	3.399157867	0.000728564	0.001476981	-2.090518409
SAA1	1.116390945	3.99807316	3.221025553	0.001358379	0.002649257	-2.667974288
IGF2	1.05693791	1.268163045	3.098176122	0.002053912	0.003910139	-3.048824435
DEFA6	1.516515102	3.954075026	3.080078111	0.002180466	0.004132914	-3.103726025
CLDN18	1.042978083	1.111126746	3.031044618	0.00256022	0.004805656	-3.250914402
