# Supplementary material for: Elucidation of the mechanism of action of ailanthone in the treatment of colorectal cancer: integration of network pharmacology, bioinformatics analysis and experimental validation
Source: Front Pharmacol. 2024 Feb 7;15:1355644. doi: 10.3389/fphar.2024.1355644 (PMC10880095; doi:10.3389/fphar.2024.1355644)
Supplement: Supplementary file 2 [file DataSheet2.ZIP › Supplementary tables/Supplementary table 3.xls]

id	logFC	AveExpr	t	P.Value	adj.P.Val	B
OTOP2	-6.042817956	0.759743805	-58.1773623	5.26E-228	1.05E-223	510.5164068
VSTM2A	-1.733575478	0.2524412	-43.32088012	1.67E-173	1.67E-169	386.0437895
GLP2R	-2.378020701	0.692766748	-39.58222858	5.06E-158	3.36E-154	350.6013395
ABCA8	-3.079330705	0.690903244	-38.90070147	4.05E-155	2.02E-151	343.9500841
BEST4	-5.269824202	1.690121045	-38.0258738	2.36E-151	9.40E-148	335.3260181
RERGL	-2.861240823	0.491288517	-37.29177087	3.66E-148	1.22E-144	328.0144707
GFRA2	-1.890342551	0.557843062	-36.98383958	8.13E-147	2.32E-143	324.9272777
ASPA	-1.6775785	0.438753186	-36.86076377	2.82E-146	7.03E-143	323.6900312
PLP1	-2.933881226	0.522953854	-36.29664994	8.61E-144	1.91E-140	317.9948222
RXRG	-1.330832038	0.294900112	-35.95113679	2.92E-142	5.82E-139	314.4869121
SLC30A10	-3.067585151	0.48573435	-35.5377129	2.02E-140	3.64E-137	310.2699913
CADM3	-3.060964291	0.673787479	-34.90385309	1.39E-137	2.13E-134	303.7635712
BMP3	-4.30449316	1.004622444	-34.76623483	5.79E-137	8.24E-134	302.3444275
CA7	-5.82077248	1.795401168	-34.53774544	6.20E-136	8.24E-133	299.9830941
SCGN	-4.297459522	1.148167199	-33.05811769	3.37E-129	3.54E-126	284.5394648
GCNT2	-2.510360479	0.816593794	-33.051237	3.62E-129	3.61E-126	284.4670397
SLC25A34	-2.958992144	1.157806634	-32.89126055	1.97E-128	1.87E-125	282.7815909
TMEM100	-2.877162159	0.96156184	-31.11625553	3.41E-120	3.00E-117	263.8845364
OTOP3	-1.833743733	0.201267099	-31.11499184	3.46E-120	3.00E-117	263.8709579
ENPP6	-1.092431351	0.308653946	-31.02259511	9.37E-120	7.79E-117	262.8776812
MYOC	-2.778650495	0.426097851	-30.81723165	8.63E-119	6.88E-116	260.6667096
MAMDC2	-3.529973922	0.931859679	-30.67583209	3.99E-118	3.06E-115	259.1417668
DAO	-1.672878789	0.225700181	-30.49273022	2.90E-117	2.14E-114	257.1639421
SGCG	-1.117097659	0.20580316	-30.40643577	7.41E-117	5.27E-114	256.2305914
SPIB	-4.124903988	1.32830733	-30.28826949	2.67E-116	1.84E-113	254.951263
KRT24	-2.429713679	0.274420921	-29.569029	6.83E-113	4.54E-110	247.1337226
PCSK2	-1.519609212	0.202699483	-28.91778878	8.69E-110	5.09E-107	240.0114376
CLEC3B	-3.862155581	2.446111908	-28.91483294	8.97E-110	5.11E-107	239.9790195
TEX11	-1.988815287	0.565884593	-28.6599488	1.49E-108	8.24E-106	237.1805559
NAP1L2	-2.011892846	0.592044723	-28.63786577	1.90E-108	1.02E-105	236.9378191
SCARA5	-4.654582498	1.793939665	-28.50306185	8.41E-108	4.41E-105	235.4551002
PHOX2B	-1.292927563	0.211023259	-28.30338608	7.64E-107	3.90E-104	233.2558766
RSPO2	-2.082025708	0.483343948	-28.24631418	1.44E-106	6.98E-104	232.6266445
VEGFD	-2.048904891	0.463819143	-28.17163231	3.28E-106	1.52E-103	231.8028309
AMPD1	-2.035458437	0.521119236	-28.01211609	1.92E-105	8.71E-103	230.0416083
HPSE2	-1.735979819	0.582312957	-27.97892617	2.78E-105	1.23E-102	229.6748857
ABCG2	-3.833921068	1.447364649	-27.74102198	3.89E-104	1.69E-101	227.0435361
SCN9A	-1.616688795	0.503400079	-27.71720595	5.07E-104	2.15E-101	226.7798605
TMIGD1	-6.771132903	1.787542878	-27.66802137	8.76E-104	3.64E-101	226.2351746
PRIMA1	-3.263473615	0.772643727	-27.56273544	2.82E-103	1.13E-100	225.0685467
PRKG2	-2.308350382	0.809878197	-27.48679706	6.57E-103	2.52E-100	224.2265555
FAM107A	-2.860579131	1.417207804	-27.11442168	4.17E-101	1.57E-98	220.0912093
FAM180B	-1.108949613	0.189870005	-27.11161012	4.30E-101	1.59E-98	220.0599458
NSG2	-1.912526308	0.439672514	-26.87256464	6.20E-100	2.21E-97	217.399706
ELANE	-1.338389387	0.349777564	-26.64121632	8.25E-99	2.83E-96	214.8211986
PIRT	-1.899023166	0.433533394	-26.60709699	1.21E-98	4.08E-96	214.4406019
UGT1A8	-3.248829477	1.029027745	-26.50391784	3.84E-98	1.25E-95	213.289166
TMEM72	-3.551939748	1.201219528	-26.48819971	4.57E-98	1.47E-95	213.1136948
USP2	-3.279094811	1.491903291	-26.40542341	1.16E-97	3.66E-95	212.1893382
ECRG4	-2.738900257	0.705082506	-26.30291652	3.65E-97	1.14E-94	211.0440224
PYY	-6.1125815	1.68249641	-26.24900574	6.68E-97	2.05E-94	210.4413991
GSTM5	-1.568428564	0.707208255	-26.03121872	7.70E-96	2.29E-93	208.0050604
SLC17A8	-1.002750587	0.141556383	-26.01526067	9.21E-96	2.70E-93	207.8264248
PI16	-4.050959887	1.112542981	-25.74841301	1.85E-94	5.34E-92	204.8370489
ADH1B	-4.218204482	1.223574662	-25.55587052	1.61E-93	4.59E-91	202.6775264
LYVE1	-3.729153078	1.757018268	-25.50033096	3.01E-93	8.47E-91	202.0542235
ABCB11	-1.738150174	0.303862495	-25.18373857	1.07E-91	2.96E-89	198.498114
CA1	-7.395044588	2.162661316	-25.10925437	2.47E-91	6.76E-89	197.6607417
LIFR	-2.185726231	0.910999444	-25.0070082	7.84E-91	2.09E-88	196.5108304
SCN7A	-2.396471476	0.49413964	-24.98402744	1.02E-90	2.63E-88	196.2523103
GUCA2B	-7.07948791	2.27325258	-24.91819979	2.14E-90	5.46E-88	195.511654
HPGDS	-2.022572344	0.954225503	-24.67619784	3.29E-89	8.09E-87	192.7871481
CLDN8	-4.716229495	0.994425899	-24.62405923	5.93E-89	1.44E-86	192.1998401
TNXB	-3.116454423	1.286552263	-24.59858734	7.91E-89	1.90E-86	191.9128759
SST	-4.736574727	1.316828362	-24.38317212	9.03E-88	2.14E-85	189.4850279
FEV	-2.101099516	0.439876378	-24.18715035	8.30E-87	1.95E-84	187.2743047
GLTP	-1.529803955	5.549313612	-23.90243879	2.08E-85	4.78E-83	184.0611634
IL6R	-2.684667082	2.88773243	-23.64214301	3.98E-84	8.81E-82	181.1216309
SFRP1	-3.987922197	1.291658851	-23.48275735	2.42E-83	5.31E-81	179.3209158
BCHE	-2.773106446	0.836606457	-23.25454096	3.22E-82	6.98E-80	176.7417358
ATP1A2	-3.087976146	0.810338285	-23.21838045	4.85E-82	1.04E-79	176.3329933
CMA1	-2.577196132	0.671267612	-23.15693775	9.74E-82	2.04E-79	175.6384311
LRRN2	-3.080802701	1.470399605	-23.0973079	1.92E-81	3.98E-79	174.9643165
SULT1A2	-1.63697067	0.497695251	-23.03175768	4.03E-81	8.28E-79	174.2232259
C2orf88	-3.523652108	2.52597448	-22.71821917	1.41E-79	2.82E-77	170.6779698
SLC4A4	-4.760966059	2.130274806	-22.55169818	9.34E-79	1.84E-76	168.7949061
MAL	-2.560925898	1.114113563	-22.53002551	1.19E-78	2.34E-76	168.5498246
GREM2	-3.789359823	1.690697909	-22.48591337	1.97E-78	3.81E-76	168.0509919
PHLPP2	-2.199628459	2.566003486	-22.47210895	2.30E-78	4.42E-76	167.8948882
TNFRSF13B	-1.575405515	0.510987573	-22.294703	1.72E-77	3.13E-75	165.8887996
TRPM6	-3.635547479	1.705253127	-22.28180382	2.00E-77	3.59E-75	165.7429433
C16orf89	-2.934654767	1.131349036	-22.26985906	2.29E-77	4.07E-75	165.6078798
SORCS1	-1.181393463	0.301269205	-22.26462807	2.43E-77	4.28E-75	165.5487316
UGP2	-1.987209895	5.625411045	-22.26360185	2.45E-77	4.29E-75	165.5371279
ADCYAP1R1	-1.095811474	0.232040027	-22.15762486	8.17E-77	1.42E-74	164.3388638
GRIK3	-1.113398882	0.355080382	-22.13828928	1.02E-76	1.75E-74	164.1202503
GCG	-4.525648695	1.106018853	-22.04581714	2.90E-76	4.90E-74	163.0747893
CCN5	-2.442564896	0.688121274	-21.99284233	5.29E-76	8.87E-74	162.4759186
CNR1	-1.647396135	0.439594424	-21.98942161	5.50E-76	9.14E-74	162.4372491
ALPI	-3.684581827	1.542563449	-21.97209311	6.70E-76	1.10E-73	162.2413624
APPL2	-1.695964155	5.264506637	-21.93086836	1.07E-75	1.73E-73	161.775362
CDH19	-1.57367923	0.348789745	-21.8657838	2.24E-75	3.60E-73	161.0397053
PEX26	-1.574259456	3.597289508	-21.78747073	5.43E-75	8.60E-73	160.154619
PDE6A	-1.867958749	0.583349101	-21.70680512	1.36E-74	2.11E-72	159.2430632
SH2D7	-2.098042291	0.658255809	-21.67890402	1.86E-74	2.88E-72	158.9277993
ETFDH	-1.805744224	3.868118413	-21.58028819	5.69E-74	8.66E-72	157.8136414
BRINP3	-2.62036525	0.59093803	-21.52852491	1.02E-73	1.55E-71	157.2289126
SEMA6D	-2.754211933	1.855784006	-21.41122486	3.86E-73	5.75E-71	155.9041198
PRPH	-1.695048138	0.534774054	-21.37448197	5.86E-73	8.66E-71	155.489221
SCN2B	-1.111403172	0.291285557	-21.36867883	6.26E-73	9.18E-71	155.4236959
SOX10	-2.050045909	0.592843856	-21.31960183	1.09E-72	1.58E-70	154.8695906
NEGR1	-1.786748903	0.952482984	-21.26108461	2.12E-72	3.02E-70	154.2089964
ANO5	-1.927743723	0.65594624	-21.25993774	2.14E-72	3.03E-70	154.1960506
STMN2	-3.617971972	1.948729415	-21.25252231	2.33E-72	3.28E-70	154.1123465
UNC5C	-1.332032277	0.890879571	-21.13192078	9.14E-72	1.27E-69	152.7512753
PLAC9	-2.389815219	2.469903812	-21.08795221	1.50E-71	2.07E-69	152.2551852
CD177	-6.399211247	2.712697607	-21.08203319	1.61E-71	2.20E-69	152.1884072
PKIB	-4.093150193	3.098282184	-21.05593194	2.16E-71	2.93E-69	151.8939502
PDZD4	-1.959890058	0.887941528	-20.98905462	4.60E-71	6.20E-69	151.1396019
KRTAP13-2	-2.074306119	0.284028085	-20.90766169	1.16E-70	1.54E-68	150.2217614
TPH1	-1.945885675	0.601792166	-20.90364257	1.21E-70	1.60E-68	150.1764461
TCEAL5	-1.106035622	0.253036002	-20.83138919	2.74E-70	3.59E-68	149.3619114
CNTN4	-1.382135591	0.811230423	-20.8190523	3.15E-70	4.11E-68	149.2228563
CDKN2B	-3.235370335	3.678561734	-20.62293578	2.89E-69	3.72E-67	147.0132645
LILRB5	-2.060745528	1.229366389	-20.53407091	7.89E-69	1.01E-66	146.0126619
ARHGAP20	-1.090516046	0.521396644	-20.4453354	2.15E-68	2.73E-66	145.0139258
AQP8	-7.570501243	3.055955091	-20.44112334	2.25E-68	2.85E-66	144.9665287
GNG7	-2.206854745	1.568812569	-20.43980724	2.29E-68	2.87E-66	144.9517192
TMEM220	-2.328198203	1.732632506	-20.40358154	3.45E-68	4.29E-66	144.5441252
SEMA3E	-1.253602053	0.28431822	-20.37492549	4.76E-68	5.90E-66	144.221753
SLC51A	-2.693738952	1.698405428	-20.22094642	2.71E-67	3.29E-65	142.490348
ANK2	-1.66100169	0.758691014	-20.2082456	3.12E-67	3.77E-65	142.347598
NCAM1	-1.769947996	0.910579068	-20.1246708	8.01E-67	9.56E-65	141.4085158
PDE2A	-1.769948227	1.288580062	-20.05913251	1.68E-66	1.97E-64	140.6724119
NGB	-1.102889411	0.167728041	-20.03780602	2.13E-66	2.49E-64	140.432941
CCL23	-2.361142428	1.180813324	-20.02947928	2.34E-66	2.71E-64	140.3394498
RHEX	-1.454975206	0.627864902	-20.02880324	2.36E-66	2.72E-64	140.3318596
ABI3BP	-2.540931603	1.472834016	-20.01295459	2.82E-66	3.23E-64	140.1539275
SLC6A19	-3.551536915	0.895375107	-19.98196951	4.00E-66	4.56E-64	139.8061083
CNNM2	-1.310776579	2.104069054	-19.94667731	5.95E-66	6.74E-64	139.4100203
CNTFR	-3.68073967	1.235540255	-19.8535756	1.70E-65	1.91E-63	138.3655499
CWH43	-4.049165952	1.560535429	-19.84723049	1.82E-65	2.04E-63	138.2943893
SCNN1B	-4.516346095	2.24875311	-19.76940572	4.37E-65	4.85E-63	137.4218223
HSD3B2	-3.114525376	0.670267954	-19.69010493	1.07E-64	1.17E-62	136.5331747
NPY	-1.606022901	0.429128269	-19.65098671	1.66E-64	1.80E-62	136.0949933
CHGA	-5.878724857	2.528695406	-19.63838086	1.91E-64	2.07E-62	135.9538149
UGT1A10	-3.577618275	2.045798636	-19.6272776	2.16E-64	2.33E-62	135.8294752
B3GALT1	-2.444789646	0.97814278	-19.55599775	4.82E-64	5.13E-62	135.0314842
SLC36A1	-1.740305783	3.676290117	-19.555536	4.84E-64	5.13E-62	135.0263162
CIPC	-1.224747122	3.941402418	-19.52690533	6.68E-64	7.04E-62	134.7059084
RNF152	-2.31129884	1.623976359	-19.41554796	2.33E-63	2.38E-61	133.4603534
MYOM1	-1.89035925	1.018823506	-19.38159631	3.41E-63	3.45E-61	133.0808086
PCSK5	-2.299317593	2.042194756	-19.28246209	1.04E-62	1.03E-60	131.9731727
PDCD4	-1.924311359	5.912022391	-19.22861186	1.90E-62	1.87E-60	131.3718715
SCUBE2	-1.95437541	1.296716389	-19.08036737	9.96E-62	9.64E-60	129.7179535
DPP6	-1.099699017	0.193509022	-19.03069194	1.74E-61	1.67E-59	129.1642153
JAM2	-2.081140287	1.751966053	-19.01019386	2.18E-61	2.08E-59	128.9357919
RETSAT	-1.743146346	6.434765419	-18.96182606	3.75E-61	3.56E-59	128.3969658
SLCO4C1	-1.421698748	0.423624176	-18.94526047	4.51E-61	4.27E-59	128.2124767
TMEM236	-3.735872996	2.409625975	-18.90763007	6.87E-61	6.43E-59	127.7934958
OGN	-3.706189495	1.374448777	-18.90394259	7.16E-61	6.67E-59	127.7524469
P2RX1	-1.754627765	1.337242192	-18.88948187	8.42E-61	7.77E-59	127.5914843
ADCY5	-2.365734993	1.367359265	-18.81052705	2.03E-60	1.87E-58	126.7130239
SMPDL3A	-2.575562838	4.722500108	-18.78003633	2.86E-60	2.59E-58	126.3739585
MPZ	-2.013368978	1.488398687	-18.76455839	3.40E-60	3.06E-58	126.2018778
PIANP	-1.150720828	0.632101062	-18.74786544	4.09E-60	3.66E-58	126.0163182
GFRA1	-1.994911747	0.97094215	-18.74582704	4.19E-60	3.73E-58	125.9936613
TINCR	-1.962461106	0.774053437	-18.74153648	4.39E-60	3.89E-58	125.9459731
ANGPTL7	-1.865971831	0.419621517	-18.69768216	7.16E-60	6.29E-58	125.4586626
CLCA4	-6.836019632	2.967083732	-18.6965991	7.25E-60	6.34E-58	125.4466303
NKX2-3	-2.676477602	2.549299432	-18.69290697	7.55E-60	6.57E-58	125.4056134
PTN	-2.521535558	2.420028972	-18.68618791	8.14E-60	7.03E-58	125.3309734
PLPP1	-1.881084282	5.041595728	-18.68611139	8.15E-60	7.03E-58	125.3301233
GPR15	-3.394952055	1.467292043	-18.67019222	9.73E-60	8.32E-58	125.1533023
B4GALNT2	-4.306139729	1.582559499	-18.66114811	1.08E-59	9.17E-58	125.0528582
MMRN1	-2.724339953	1.322565269	-18.64046427	1.35E-59	1.14E-57	124.8231775
PLCD1	-2.230627943	3.851763331	-18.63121215	1.50E-59	1.26E-57	124.7204543
CD163L1	-2.573684542	2.065051649	-18.62418195	1.62E-59	1.36E-57	124.6424069
CTSG	-3.167942254	1.340781689	-18.60625155	1.98E-59	1.65E-57	124.4433738
SLC51B	-4.424303233	3.714070425	-18.56874975	3.01E-59	2.50E-57	124.0272111
CLDN23	-2.932945521	4.550327702	-18.49139668	7.12E-59	5.85E-57	123.1693297
MEP1B	-3.031163846	1.079076421	-18.44776572	1.16E-58	9.42E-57	122.685754
NAAA	-2.019858409	4.511678968	-18.42932273	1.42E-58	1.15E-56	122.4814132
GNAO1	-1.880297364	0.821407709	-18.42767352	1.45E-58	1.17E-56	122.4631425
MS4A12	-6.363850577	2.742531783	-18.42423475	1.50E-58	1.21E-56	122.4250476
NTN1	-2.287280402	1.783043868	-18.40039861	1.96E-58	1.57E-56	122.1610284
PTPN21	-1.31534814	2.873155306	-18.35209931	3.35E-58	2.65E-56	121.626258
P2RY14	-2.239778053	1.755502234	-18.33507107	4.05E-58	3.19E-56	121.4377896
SPPL2A	-1.532923591	4.6260729	-18.295651	6.28E-58	4.93E-56	121.0016275
PYGM	-1.917698908	0.791320554	-18.27723209	7.70E-58	6.02E-56	120.7978988
WSCD1	-2.802152214	1.77770665	-18.25901726	9.42E-58	7.31E-56	120.5964697
SLC22A5	-1.55884067	2.75941306	-18.2574079	9.59E-58	7.41E-56	120.5786746
CA2	-5.212082798	5.801302642	-18.24917844	1.05E-57	8.09E-56	120.4876844
SLC17A4	-3.097032431	1.968871338	-18.2250497	1.37E-57	1.05E-55	120.2209515
GRAMD2B	-1.500737478	3.568276369	-18.21490439	1.54E-57	1.17E-55	120.1088217
ACKR2	-1.099798446	0.614429557	-18.19929048	1.83E-57	1.39E-55	119.9362768
PDK4	-3.200840557	3.617863586	-18.19566588	1.90E-57	1.44E-55	119.896227
ENTPD5	-2.572808085	4.130695762	-18.16130019	2.79E-57	2.10E-55	119.5165889
GPAT3	-2.494408201	2.888566341	-18.15949562	2.84E-57	2.14E-55	119.4966581
DUSP26	-1.335852537	0.563816637	-18.15745326	2.91E-57	2.18E-55	119.4741015
GGTA1	-1.714653362	1.262136725	-18.14701591	3.26E-57	2.44E-55	119.3588358
TMEM59L	-1.552268747	0.605023069	-18.10098793	5.44E-57	4.03E-55	118.8506935
DCLK1	-1.158274055	0.502151078	-18.07328368	7.39E-57	5.46E-55	118.5449783
CA4	-6.321454245	2.980860783	-18.06622019	7.99E-57	5.88E-55	118.4670494
TMEM82	-3.3718497	2.119085605	-18.01927481	1.34E-56	9.85E-55	117.9492894
TMCC3	-2.272122142	3.568096801	-18.00072815	1.65E-56	1.20E-54	117.744821
PLCE1	-1.897571537	2.83438697	-17.99708331	1.72E-56	1.25E-54	117.7046438
SCN4B	-1.37343886	1.06156448	-17.99119937	1.83E-56	1.32E-54	117.6397889
SLC9A9	-1.739941022	1.685096445	-17.97608685	2.17E-56	1.56E-54	117.4732349
TP53INP2	-2.599672553	4.983430253	-17.93578611	3.38E-56	2.43E-54	117.0292377
ADGRL3	-1.027297489	0.561724399	-17.91380053	4.31E-56	3.07E-54	116.7871156
TMEM35A	-2.671596024	1.288606717	-17.8698787	7.01E-56	4.96E-54	116.3036183
NAALADL1	-2.493025308	2.114340428	-17.86666367	7.26E-56	5.12E-54	116.2682376
NR3C2	-2.782659499	3.391890729	-17.81898304	1.23E-55	8.60E-54	115.7436949
P2RY12	-1.152491454	0.505843734	-17.81385219	1.30E-55	9.07E-54	115.6872689
TUBB4A	-1.168513381	0.39913454	-17.76562208	2.22E-55	1.54E-53	115.1570501
GFRA3	-2.219396553	1.026747212	-17.68740864	5.25E-55	3.62E-53	114.2979331
MARCHF8	-1.334652625	3.919875021	-17.66189948	6.95E-55	4.76E-53	114.01793
CITED2	-1.749153606	5.095886488	-17.62697223	1.02E-54	6.95E-53	113.6347073
NR5A2	-2.196865061	2.46417793	-17.62373111	1.06E-54	7.18E-53	113.599155
GPM6A	-1.902659422	0.465181187	-17.61422368	1.18E-54	7.94E-53	113.4948759
GDPD2	-2.948781945	1.839818355	-17.60398256	1.32E-54	8.86E-53	113.3825648
GUCA2A	-6.353919319	5.25845651	-17.59334284	1.48E-54	9.93E-53	113.2658994
ANGPTL1	-3.022852717	1.129886901	-17.5760423	1.79E-54	1.20E-52	113.0762345
DHDDS	-1.184332134	4.50536864	-17.54144684	2.62E-54	1.75E-52	112.6971044
MT1M	-4.859629986	3.57714151	-17.52995323	2.97E-54	1.97E-52	112.5711874
P2RY1	-2.389362885	2.302349273	-17.50591566	3.87E-54	2.55E-52	112.3079128
ADAMTSL3	-1.659964339	0.781586923	-17.44617787	7.46E-54	4.87E-52	111.6540194
ASB2	-2.336080364	1.735291842	-17.44591852	7.48E-54	4.87E-52	111.6511817
GAP43	-2.315602122	1.002619339	-17.43209873	8.71E-54	5.65E-52	111.4999904
CPM	-2.497348058	2.903919224	-17.42819906	9.09E-54	5.88E-52	111.4573327
EDN3	-3.596912276	2.610585612	-17.37949684	1.55E-53	9.94E-52	110.9247945
PCOLCE2	-2.426847457	0.939331775	-17.36698125	1.78E-53	1.14E-51	110.7880034
ENDOD1	-1.557955044	5.185748906	-17.32784833	2.73E-53	1.74E-51	110.3604584
C7	-3.675846814	1.942487441	-17.32511564	2.82E-53	1.79E-51	110.3306118
PTGS1	-2.42275436	3.241744579	-17.32454526	2.83E-53	1.79E-51	110.3243822
ITGA8	-1.49797115	1.506708387	-17.31625995	3.10E-53	1.96E-51	110.233898
PRDX6	-1.276913987	8.020820997	-17.28524925	4.36E-53	2.73E-51	109.8953288
TRANK1	-1.916943893	3.239678285	-17.26037541	5.73E-53	3.56E-51	109.6238756
CCBE1	-1.718856456	0.582175668	-17.25932426	5.79E-53	3.59E-51	109.6124065
ATP1B2	-1.255860149	0.794376422	-17.25508463	6.07E-53	3.73E-51	109.5661495
LDB3	-1.951153151	0.719604903	-17.2111053	9.82E-53	5.99E-51	109.0864855
BEST2	-3.830589411	1.696077327	-17.18388268	1.32E-52	8.04E-51	108.789743
TEF	-1.740955842	3.649586338	-17.14412688	2.04E-52	1.24E-50	108.3566072
AHCYL2	-2.680819389	5.187996567	-17.13032916	2.38E-52	1.44E-50	108.2063455
EPB41L3	-2.667146285	2.255335431	-17.1284401	2.43E-52	1.46E-50	108.1857756
TCF21	-1.7138611	1.604171437	-17.12304105	2.57E-52	1.55E-50	108.1269888
NPTX1	-2.120896423	0.554611804	-17.1112821	2.93E-52	1.75E-50	107.9989705
DPT	-3.488841238	2.145906224	-17.08788029	3.78E-52	2.26E-50	107.7442688
CCDC69	-2.486522815	3.602476515	-17.06802631	4.69E-52	2.79E-50	107.5282557
FUCA1	-1.681369366	7.032416713	-17.04387078	6.11E-52	3.62E-50	107.265534
ZZEF1	-1.645595886	3.883800274	-17.03577307	6.68E-52	3.94E-50	107.1774842
CHAD	-1.932445248	1.198165529	-17.03504751	6.73E-52	3.95E-50	107.1695954
TMEM37	-3.144817384	4.299764443	-17.01222124	8.63E-52	5.05E-50	106.9214607
MS4A10	-1.504847115	0.206531477	-16.93969743	1.90E-51	1.11E-49	106.1336985
CASP7	-1.597317174	5.9284823	-16.93764015	1.95E-51	1.13E-49	106.1113658
FHL1	-3.044553415	3.601700719	-16.9352354	2.00E-51	1.16E-49	106.0852621
MIER3	-1.809360578	4.291992083	-16.91030165	2.62E-51	1.51E-49	105.8146665
CBX7	-1.574738238	3.014738334	-16.89115832	3.23E-51	1.86E-49	105.6069883
PLPP3	-1.480380983	3.971311302	-16.89033079	3.26E-51	1.87E-49	105.5980122
MXI1	-1.525920669	4.550167553	-16.86704468	4.20E-51	2.39E-49	105.3454841
SLC26A2	-4.58645452	4.746652483	-16.85540178	4.77E-51	2.70E-49	105.2192589
DAAM2	-1.315668234	1.425378702	-16.83821201	5.75E-51	3.25E-49	105.0329434
SPINK2	-2.065864925	0.87785781	-16.83236514	6.13E-51	3.45E-49	104.969583
DNASE1L3	-3.207435754	1.7371309	-16.82019036	7.00E-51	3.93E-49	104.8376698
TMEM253	-1.592460342	1.017260507	-16.80277123	8.45E-51	4.71E-49	104.6489818
CHODL	-1.251092586	0.536721747	-16.78454005	1.03E-50	5.71E-49	104.4515579
ASAP3	-1.872115389	3.128525721	-16.78008594	1.08E-50	5.98E-49	104.4033341
EPHA7	-2.00252225	0.697082418	-16.76730136	1.24E-50	6.85E-49	104.2649386
ADAMTSL1	-1.306895343	0.977637012	-16.68658592	2.99E-50	1.62E-48	103.3918887
ZNF575	-1.483461181	2.068973042	-16.68034035	3.20E-50	1.73E-48	103.3243857
STIM1	-1.071205596	4.595540276	-16.66959756	3.59E-50	1.94E-48	103.2082935
CAVIN2	-2.592226905	2.72545588	-16.66216353	3.89E-50	2.09E-48	103.1279704
HSD17B2	-3.197175083	2.140599378	-16.62447002	5.86E-50	3.12E-48	102.7208637
CHL1	-1.492944387	0.84422331	-16.58891177	8.62E-50	4.58E-48	102.3370707
PDZRN4	-1.911765681	0.623887026	-16.54922637	1.32E-49	6.95E-48	101.9090231
PRKCB	-1.811399351	1.403886331	-16.54722537	1.35E-49	7.08E-48	101.8874485
KIAA0513	-1.865420728	2.676529989	-16.52316458	1.76E-49	9.16E-48	101.6280885
CD36	-2.324009901	1.628834857	-16.51529108	1.91E-49	9.95E-48	101.543242
METTL7A	-2.639866676	5.064161356	-16.50443362	2.15E-49	1.12E-47	101.42626
ADAMDEC1	-3.692424101	4.784613015	-16.43478479	4.57E-49	2.35E-47	100.6763989
CLEC10A	-2.616207046	2.00789338	-16.43035826	4.79E-49	2.46E-47	100.6287744
RMDN2	-1.547854771	1.896941763	-16.38365516	7.93E-49	4.04E-47	100.1265436
VAT1L	-1.558829924	1.402670138	-16.37227946	8.97E-49	4.55E-47	100.0042801
PACSIN2	-1.089297034	6.098166063	-16.3276587	1.45E-48	7.27E-47	99.52496244
C11orf86	-4.217831717	2.395365422	-16.30160787	1.92E-48	9.55E-47	99.2453135
CDC14A	-1.443005649	2.003939811	-16.28885095	2.20E-48	1.09E-46	99.10842261
DHRS11	-2.436552468	4.424736276	-16.27683328	2.51E-48	1.24E-46	98.97949549
PLCL2	-2.224998149	2.242603046	-16.26954303	2.71E-48	1.33E-46	98.90129941
KLF4	-2.600280696	5.959728355	-16.26630057	2.81E-48	1.38E-46	98.86652396
RCAN2	-1.887121107	2.850905532	-16.26525466	2.84E-48	1.39E-46	98.85530703
METTL24	-1.406001435	0.60450387	-16.25356784	3.22E-48	1.57E-46	98.72998656
HTR4	-1.220855454	0.467076955	-16.23088741	4.12E-48	2.00E-46	98.48686104
CXCL12	-2.69150324	3.538876392	-16.22803479	4.24E-48	2.05E-46	98.45628965
HAPLN1	-1.621115577	1.166676579	-16.21741785	4.76E-48	2.30E-46	98.34252387
VIP	-3.697471806	2.269715729	-16.20617868	5.37E-48	2.58E-46	98.22211643
PPP2R3A	-1.735086269	2.007803358	-16.1950616	6.05E-48	2.89E-46	98.10304343
CNNM4	-1.564147984	5.670304642	-16.15913001	8.90E-48	4.23E-46	97.71836669
NR1H4	-2.491287356	0.940209021	-16.14269096	1.06E-47	5.03E-46	97.54246551
CASQ2	-3.068514668	1.094976848	-16.1422119	1.07E-47	5.05E-46	97.53734031
NIBAN1	-2.483741286	2.582280099	-16.13159108	1.20E-47	5.62E-46	97.42372737
SLC25A23	-1.725468127	5.540454115	-16.12565867	1.28E-47	5.97E-46	97.36027781
INSL5	-3.411154846	0.854751675	-16.12192097	1.33E-47	6.20E-46	97.32030543
SRPX	-2.599237013	2.977644578	-16.0812203	2.06E-47	9.55E-46	96.88523345
DPF3	-1.351444644	0.843192335	-16.0308985	3.53E-47	1.63E-45	96.3478152
AGTR1	-1.641930196	0.54317966	-15.96605001	7.07E-47	3.25E-45	95.65608053
FBLIM1	-1.296663404	6.013647678	-15.96175292	7.40E-47	3.39E-45	95.61027668
CNTN3	-1.805270639	0.820947854	-15.95751593	7.74E-47	3.53E-45	95.56511759
GPD1L	-1.433287023	5.28350968	-15.92325072	1.12E-46	5.05E-45	95.20005655
RDH5	-1.350930679	1.287919082	-15.91971594	1.16E-46	5.23E-45	95.16241208
ZG16	-6.783833337	3.696147024	-15.91101635	1.27E-46	5.72E-45	95.0697758
ABHD3	-1.813406589	4.691769401	-15.90410561	1.37E-46	6.14E-45	94.99619988
GNA11	-1.612640192	5.626407245	-15.87264263	1.92E-46	8.50E-45	94.66136306
BEND5	-1.266324784	0.846652185	-15.8684451	2.01E-46	8.87E-45	94.61670882
RUNDC3B	-1.628776271	1.087432798	-15.86287387	2.13E-46	9.37E-45	94.55744723
TSPAN7	-2.897107983	3.589485509	-15.79776066	4.27E-46	1.87E-44	93.86535924
TRPV3	-1.243304749	0.58833611	-15.78412951	4.94E-46	2.15E-44	93.72059748
HAND2	-2.344908906	1.066993412	-15.77245395	5.59E-46	2.42E-44	93.59663812
UGDH	-1.739629251	5.887674178	-15.76420953	6.10E-46	2.63E-44	93.50912621
C1QTNF7	-1.537643953	0.763994119	-15.7386624	8.02E-46	3.45E-44	93.23805203
PTGDR2	-2.008876597	1.427433105	-15.72164889	9.61E-46	4.09E-44	93.05761068
RAB27A	-1.573626327	3.958811448	-15.71605254	1.02E-45	4.33E-44	92.99827198
LDHD	-3.245678278	3.7139299	-15.70073467	1.20E-45	5.08E-44	92.8358924
GNG2	-1.682827499	2.291611836	-15.67858681	1.52E-45	6.42E-44	92.60120828
BMX	-1.901501563	1.386092992	-15.62944722	2.56E-45	1.08E-43	92.08092866
LPAR1	-2.151466596	2.873119758	-15.61578508	2.96E-45	1.24E-43	91.93637919
SCIN	-2.549221584	2.163756778	-15.60315289	3.39E-45	1.41E-43	91.80276669
BTNL8	-3.494628273	2.790493459	-15.59053264	3.87E-45	1.61E-43	91.66931872
IRAG2	-1.648168822	1.203705552	-15.58631782	4.05E-45	1.68E-43	91.62475932
P2RY4	-1.089446551	0.298577778	-15.58589578	4.07E-45	1.68E-43	91.62029771
ADORA3	-1.502780944	1.237077287	-15.57737903	4.46E-45	1.83E-43	91.53027188
ACACB	-1.619037965	2.384071887	-15.56502521	5.08E-45	2.08E-43	91.3997176
TNFRSF17	-3.241462513	2.129966337	-15.56079269	5.31E-45	2.18E-43	91.3549972
TAGLN3	-1.4955492	0.46544063	-15.54752946	6.12E-45	2.50E-43	91.21488714
MT1H	-4.032332672	3.286738962	-15.53373679	7.08E-45	2.88E-43	91.06922957
SLIT3	-2.090522565	1.7172705	-15.5253985	7.73E-45	3.12E-43	90.98119546
BMP5	-2.111220037	1.268704544	-15.52340618	7.90E-45	3.18E-43	90.96016343
ADCY9	-1.381799625	3.096850612	-15.52217818	8.00E-45	3.21E-43	90.94720047
RELN	-1.012670084	0.441392288	-15.50554652	9.55E-45	3.81E-43	90.77167042
SLC25A20	-1.558556994	5.144668196	-15.49804228	1.03E-44	4.12E-43	90.69249306
SHE	-1.022319516	1.038621503	-15.48569058	1.18E-44	4.68E-43	90.56220022
BCAR3	-1.384825497	3.21140304	-15.44007531	1.91E-44	7.57E-43	90.08134987
GPT	-3.274859991	3.103651534	-15.41220031	2.57E-44	1.01E-42	89.78776143
EYA2	-2.764812628	1.638930331	-15.40907104	2.65E-44	1.04E-42	89.75481505
CD209	-2.054792059	1.800501659	-15.39229726	3.17E-44	1.24E-42	89.57825468
HIGD1A	-1.665280145	5.807707964	-15.38768181	3.32E-44	1.29E-42	89.529685
KCNN3	-1.041828193	0.876339677	-15.38536807	3.41E-44	1.32E-42	89.50533879
RBPMS2	-2.542291484	1.968943542	-15.36084155	4.41E-44	1.71E-42	89.24734311
ZBTB16	-1.717254265	0.649316769	-15.33674826	5.69E-44	2.19E-42	88.99405222
HS3ST6	-1.130294095	0.243860605	-15.30673732	7.82E-44	2.97E-42	88.67875524
SUGCT	-1.797275506	1.924207924	-15.29190629	9.14E-44	3.46E-42	88.52302412
TLR3	-1.866752086	2.45505679	-15.27062353	1.14E-43	4.32E-42	88.29964571
HPGD	-3.159285705	3.91201002	-15.26425928	1.22E-43	4.61E-42	88.23287073
CPNE8	-1.922315889	2.083424506	-15.26022825	1.28E-43	4.79E-42	88.19058167
ZBTB7B	-1.471569674	5.926529827	-15.25610226	1.33E-43	5.00E-42	88.14730086
TMEM255A	-1.175102378	0.765137572	-15.24863954	1.44E-43	5.39E-42	88.06902938
C1orf115	-2.387480109	4.925020768	-15.24235217	1.54E-43	5.75E-42	88.00309656
ANPEP	-4.572622678	5.020643236	-15.20610928	2.26E-43	8.40E-42	87.62323258
MALL	-2.488084587	3.616535812	-15.16848438	3.35E-43	1.24E-41	87.22924475
ZER1	-1.271398083	5.316463668	-15.16361074	3.53E-43	1.30E-41	87.17823766
TMOD1	-1.767550477	1.103728124	-15.16016195	3.66E-43	1.34E-41	87.14214665
FGL2	-2.691965572	3.279593384	-15.14966661	4.09E-43	1.50E-41	87.03233391
TCEAL2	-1.658705305	0.461411745	-15.14582504	4.26E-43	1.55E-41	86.9921468
SHISAL1	-1.684888192	0.985685127	-15.12848006	5.11E-43	1.86E-41	86.81074721
PDE9A	-2.685399687	3.605179522	-15.10659662	6.42E-43	2.33E-41	86.58199614
DHRS9	-4.057799987	3.134007462	-15.08799766	7.81E-43	2.81E-41	86.38767775
HTR3E	-1.069371012	0.292217926	-15.06647815	9.79E-43	3.50E-41	86.16296083
PADI2	-3.697502378	4.547279504	-15.05827312	1.07E-42	3.80E-41	86.07731258
CCNYL1	-1.167651332	3.878230054	-15.04905929	1.18E-42	4.17E-41	85.98115528
TTLL6	-1.565755833	1.166345217	-15.04877932	1.18E-42	4.17E-41	85.97823376
FMO4	-1.544017187	2.358773205	-15.04744905	1.20E-42	4.22E-41	85.9643528
LYNX1	-1.583231	1.185540641	-15.03718953	1.33E-42	4.69E-41	85.85731368
SGK1	-2.208953511	3.743125729	-15.02930111	1.45E-42	5.08E-41	85.7750318
ADH1C	-5.138430952	4.632826822	-15.01781763	1.63E-42	5.71E-41	85.65528078
MT1F	-2.849007714	3.828581189	-15.00654336	1.83E-42	6.40E-41	85.53774597
SMPD1	-1.853978678	4.996131671	-14.99935021	1.98E-42	6.87E-41	85.46277485
PLAAT2	-2.992237119	2.360565357	-14.99638384	2.04E-42	7.08E-41	85.4318618
MMP28	-2.937043018	3.010323847	-14.99273297	2.12E-42	7.34E-41	85.39381858
SELENOP	-3.240227428	4.153755011	-14.98713283	2.25E-42	7.77E-41	85.33547044
CPNE5	-1.678720313	2.032058672	-14.97358757	2.59E-42	8.92E-41	85.19437689
DNAI4	-1.49747932	1.305532154	-14.97307513	2.60E-42	8.95E-41	85.1890401
MYOCD	-1.896988012	1.205481573	-14.94769497	3.40E-42	1.16E-40	84.92480654
KCNMA1	-1.713041095	0.977434648	-14.93127829	4.03E-42	1.38E-40	84.75398554
MADCAM1	-1.877953378	1.247587845	-14.92907636	4.13E-42	1.41E-40	84.73107936
LAMA1	-1.276934351	0.742180814	-14.92110637	4.48E-42	1.52E-40	84.64818029
MTM1	-1.317722315	4.205174499	-14.91143331	4.96E-42	1.68E-40	84.54759034
SCG3	-1.498509171	0.513189982	-14.84073229	1.04E-41	3.49E-40	83.81315493
ACOX1	-1.401913579	5.320012408	-14.82311339	1.25E-41	4.16E-40	83.63034718
PBLD	-2.275280553	3.733159477	-14.79805267	1.62E-41	5.38E-40	83.37047497
RCSD1	-1.49905315	2.23564767	-14.77275063	2.11E-41	6.98E-40	83.1082789
SULT1A1	-2.083629844	2.400074839	-14.75241045	2.60E-41	8.58E-40	82.89763147
SMIM14	-1.774406566	5.038550003	-14.74858646	2.71E-41	8.89E-40	82.85804244
TTC22	-1.639328104	4.067907861	-14.74535453	2.80E-41	9.16E-40	82.82458611
CHGB	-2.539476579	1.070791389	-14.74314671	2.87E-41	9.36E-40	82.80173291
ADTRP	-3.595883836	2.859864322	-14.73906723	2.99E-41	9.75E-40	82.75950971
RGS9	-1.003864896	1.28308341	-14.72283836	3.54E-41	1.15E-39	82.59158516
MORN5	-2.128420817	0.524045001	-14.70453251	4.28E-41	1.39E-39	82.40225938
C7orf31	-1.594340516	2.306430186	-14.68903192	5.03E-41	1.62E-39	82.24202139
SLCO2A1	-2.258441706	3.860880269	-14.68841498	5.07E-41	1.63E-39	82.23564509
NBPF1	-1.209339381	2.105102155	-14.68321656	5.35E-41	1.72E-39	82.18192253
SLC4A10	-1.180994839	0.325800893	-14.68283881	5.37E-41	1.72E-39	82.17801899
NEFL	-1.807431625	0.572917228	-14.68118743	5.46E-41	1.75E-39	82.16095469
PINK1	-1.405807834	3.396848418	-14.66941741	6.17E-41	1.97E-39	82.03935396
VSIR	-1.745275156	4.57044942	-14.66339918	6.57E-41	2.09E-39	81.97719255
SYNPO	-1.750991238	4.336976965	-14.65245327	7.36E-41	2.34E-39	81.86416057
ASPG	-1.710611098	0.824112774	-14.63712478	8.63E-41	2.73E-39	81.70593025
PGM5	-2.919402168	2.246575805	-14.63657919	8.67E-41	2.74E-39	81.70029954
FGFBP2	-1.249359638	0.575031357	-14.61747072	1.06E-40	3.33E-39	81.50314784
ADRB2	-1.313159637	1.100644863	-14.60484392	1.21E-40	3.78E-39	81.37292884
SEMA6A	-2.44512849	2.768309431	-14.5251792	2.75E-40	8.51E-39	80.55242535
THRB	-1.927079274	1.4900612	-14.52225231	2.83E-40	8.76E-39	80.52231531
ITM2A	-2.282340663	3.345530323	-14.52172158	2.85E-40	8.79E-39	80.51685581
CORO2B	-1.363507601	0.922738279	-14.50711456	3.31E-40	1.02E-38	80.36662819
ARHGAP44	-2.078867377	2.510503427	-14.4963744	3.70E-40	1.14E-38	80.25621005
ATP13A4	-1.207429966	0.606972946	-14.48094367	4.34E-40	1.33E-38	80.09762839
SCNN1G	-1.800826239	0.492941339	-14.48020629	4.38E-40	1.34E-38	80.0900521
UGT2A3	-4.228821957	2.846148117	-14.46584124	5.08E-40	1.54E-38	79.94248919
RNF150	-1.588301268	0.880373754	-14.45865577	5.47E-40	1.65E-38	79.86870047
PTPRH	-2.125933243	4.957528429	-14.45495362	5.68E-40	1.71E-38	79.83068859
SECTM1	-3.115463183	4.495677407	-14.44211472	6.48E-40	1.95E-38	79.69889637
CNTN1	-1.343838776	0.538465078	-14.44117728	6.55E-40	1.96E-38	79.68927545
MOCS1	-1.744515104	2.61285397	-14.42561804	7.69E-40	2.29E-38	79.52962922
LRRC1	-1.030645668	4.599227828	-14.40475093	9.53E-40	2.83E-38	79.31563526
LGALS9C	-2.4263031	1.475033029	-14.39440703	1.06E-39	3.13E-38	79.20960627
CHRDL1	-3.402501161	2.164894899	-14.36925941	1.37E-39	4.05E-38	78.9519678
CHP2	-4.818651138	4.358879209	-14.36730677	1.40E-39	4.12E-38	78.93197098
ARHGEF37	-1.588087138	3.011235665	-14.35440304	1.60E-39	4.69E-38	78.79985355
MYLK	-2.733001822	3.474592096	-14.34879287	1.70E-39	4.95E-38	78.74242855
RBFOX3	-1.351936991	0.357451737	-14.28837574	3.16E-39	9.14E-38	78.12461326
NUGGC	-1.238348701	0.730720111	-14.27802437	3.51E-39	1.01E-37	78.01887401
SLC22A18AS	-2.071612676	3.070802487	-14.25586028	4.41E-39	1.26E-37	77.79257863
SFRP5	-1.864165128	0.579512478	-14.25448715	4.47E-39	1.28E-37	77.77856396
ENHO	-1.533257513	0.930002969	-14.2160251	6.63E-39	1.88E-37	77.38624303
CRACD	-1.976257918	2.590083101	-14.21035873	7.02E-39	1.99E-37	77.32848361
TDP2	-1.74588912	6.628719251	-14.18808541	8.82E-39	2.48E-37	77.1015404
PLSCR4	-1.638980789	3.591605305	-14.18200598	9.39E-39	2.64E-37	77.03962396
SLC2A13	-1.506349718	2.394566938	-14.18035187	9.55E-39	2.68E-37	77.02277948
FCER1A	-1.90730774	1.343639126	-14.14631831	1.35E-38	3.77E-37	76.67639284
GRIK5	-1.293294953	0.707409648	-14.13964481	1.45E-38	4.03E-37	76.608514
ACADS	-2.225693241	5.946572735	-14.13083059	1.58E-38	4.40E-37	76.51888252
SSBP2	-1.287265921	1.387783595	-14.12508061	1.68E-38	4.64E-37	76.46042437
RIOK3	-1.438971696	5.609907619	-14.11766092	1.81E-38	4.99E-37	76.38500629
GIMAP1	-1.135040071	1.466118118	-14.113838	1.89E-38	5.18E-37	76.34615464
GLIPR2	-1.90942718	4.32584147	-14.11208178	1.92E-38	5.26E-37	76.32830808
TESK2	-1.094487063	2.643816512	-14.10454724	2.07E-38	5.67E-37	76.25175369
MYH11	-4.136878424	4.147095544	-14.0936815	2.32E-38	6.32E-37	76.14138444
CNGA3	-1.127426075	0.313295721	-14.09072996	2.39E-38	6.49E-37	76.11141042
ANK3	-1.207945394	1.85395994	-14.08504296	2.53E-38	6.87E-37	76.05366474
FNBP1	-1.727384516	4.046143632	-14.08470351	2.54E-38	6.89E-37	76.05021835
GPX3	-2.603156462	4.578900852	-14.07555325	2.79E-38	7.54E-37	75.95732932
KCNK3	-1.24206062	0.472117299	-14.07444901	2.82E-38	7.62E-37	75.94612138
DISP2	-1.391956372	1.091587854	-14.07276193	2.87E-38	7.74E-37	75.92899847
LMOD1	-3.085414169	3.495699954	-14.07053958	2.93E-38	7.90E-37	75.90644422
PAFAH2	-1.170999968	4.723302028	-14.04612856	3.76E-38	1.01E-36	75.65880485
BEX1	-2.108500695	0.975802996	-14.0045691	5.75E-38	1.53E-36	75.2376409
HSD11B2	-2.603678084	6.938201001	-13.99874192	6.10E-38	1.62E-36	75.17863254
PLCG2	-1.440192562	1.761666857	-13.98233274	7.21E-38	1.91E-36	75.01252564
AP3S2	-1.015562293	3.049634064	-13.97703724	7.60E-38	2.01E-36	74.95893884
PAMR1	-1.506001615	2.2786445	-13.97103153	8.08E-38	2.13E-36	74.89817627
SEMA3G	-1.803950984	2.04565755	-13.95630093	9.39E-38	2.46E-36	74.74918939
FMO5	-2.036936025	3.197791445	-13.92814879	1.25E-37	3.27E-36	74.46465179
C1QTNF2	-1.13252078	1.358449742	-13.92589813	1.28E-37	3.34E-36	74.44191515
FCER2	-1.660266191	0.619841778	-13.90870905	1.52E-37	3.96E-36	74.26832245
MOB3B	-1.498382404	3.841820361	-13.90531965	1.58E-37	4.09E-36	74.23410432
HSPB8	-2.692450605	2.722328648	-13.8932136	1.78E-37	4.62E-36	74.11191662
CHP1	-1.308718899	7.000962609	-13.87589545	2.12E-37	5.49E-36	73.93720638
FOXF2	-1.991449204	2.805787218	-13.86643017	2.34E-37	6.04E-36	73.84175967
GNG8	-1.73075255	0.959699142	-13.86612213	2.35E-37	6.05E-36	73.83865391
C14orf132	-1.559055418	1.551902639	-13.8654411	2.36E-37	6.08E-36	73.83178773
SYNM	-3.326822615	2.497589397	-13.86352772	2.41E-37	6.19E-36	73.81249768
TRIM40	-2.158888216	1.682417564	-13.86303895	2.42E-37	6.22E-36	73.80757022
CLIC5	-2.100359013	4.004759155	-13.86012771	2.49E-37	6.39E-36	73.77822282
ITM2C	-2.336728957	9.036456908	-13.85429395	2.64E-37	6.77E-36	73.71942278
CCDC68	-2.089725555	3.011082227	-13.85072867	2.74E-37	7.01E-36	73.68349299
SIGLEC8	-1.216530406	0.79314596	-13.84339126	2.95E-37	7.54E-36	73.60956183
EDIL3	-2.122145019	3.591644634	-13.84012344	3.05E-37	7.77E-36	73.57664132
CYS1	-1.677594676	1.658919959	-13.83223267	3.31E-37	8.39E-36	73.49716297
SCUBE1	-1.108213446	0.849964043	-13.81933499	3.77E-37	9.53E-36	73.36729796
KAT2B	-1.623064536	3.002172401	-13.81347843	4.00E-37	1.01E-35	73.30834725
SGCA	-2.029683354	1.310407983	-13.81003152	4.14E-37	1.04E-35	73.2736569
HMCN2	-1.871442243	1.576955039	-13.80895707	4.18E-37	1.05E-35	73.26284425
EIF4E3	-1.666010911	2.691537342	-13.78961153	5.09E-37	1.28E-35	73.06822709
SCG2	-2.333775885	2.059025655	-13.78751024	5.20E-37	1.30E-35	73.04709552
LMO3	-1.769611334	0.769115835	-13.7807949	5.56E-37	1.39E-35	72.97957282
ATP8B1	-1.513807107	6.1814211	-13.74173913	8.26E-37	2.05E-35	72.58716638
FABP2	-3.487373841	2.895544309	-13.73576028	8.77E-37	2.18E-35	72.5271401
IL16	-1.280454258	1.483233759	-13.71181962	1.12E-36	2.77E-35	72.28690214
ABHD5	-1.054403256	3.299269935	-13.70483305	1.20E-36	2.96E-35	72.21683029
CILP	-2.754256081	1.462749951	-13.69931433	1.27E-36	3.13E-35	72.161492
LGI4	-1.961566785	1.745710201	-13.69460062	1.33E-36	3.27E-35	72.11423393
RNASEL	-1.175106022	2.93195267	-13.6944631	1.33E-36	3.27E-35	72.11285536
SALL2	-1.172970008	0.946628607	-13.67326753	1.65E-36	4.02E-35	71.90045018
SYNPO2	-3.061242325	2.45401287	-13.64580639	2.17E-36	5.29E-35	71.62548374
LRRC19	-3.022257231	4.05007974	-13.64038614	2.29E-36	5.57E-35	71.57124162
BCAS1	-2.84254994	3.702585883	-13.62963905	2.55E-36	6.20E-35	71.46372193
RGMA	-1.753916974	1.334887382	-13.61895662	2.84E-36	6.88E-35	71.35688822
STUM	-1.876146669	0.791452089	-13.59569544	3.59E-36	8.65E-35	71.12439174
ANO10	-1.1562557	4.735623808	-13.59270106	3.70E-36	8.91E-35	71.09447636
FCRLA	-1.55984023	0.79947079	-13.59087644	3.77E-36	9.06E-35	71.07624898
CPT1A	-1.239457265	6.124919096	-13.58847881	3.86E-36	9.27E-35	71.05229908
MGLL	-1.509082502	5.439815733	-13.58120922	4.16E-36	9.93E-35	70.97969561
C1orf210	-1.620012279	5.567360898	-13.58119812	4.16E-36	9.93E-35	70.97958472
RBM47	-1.15644979	5.869748682	-13.57081302	4.61E-36	1.10E-34	70.87589738
MACIR	-1.33167895	4.667052265	-13.55888501	5.20E-36	1.23E-34	70.75685129
HHLA2	-3.077268449	4.520917852	-13.535997	6.54E-36	1.53E-34	70.52855842
SLC26A3	-6.084972145	5.678223741	-13.52823483	7.07E-36	1.65E-34	70.45117721
PDE8A	-1.095550629	4.070517507	-13.52400927	7.38E-36	1.72E-34	70.40906129
RAP1A	-1.095447457	5.143548972	-13.52072783	7.62E-36	1.78E-34	70.37635974
CD1D	-1.209029891	1.502200766	-13.44709374	1.59E-35	3.68E-34	69.64354185
SETBP1	-1.187529865	1.074260543	-13.44392504	1.64E-35	3.79E-34	69.61204925
ARL14	-2.309883574	4.252945988	-13.42233623	2.04E-35	4.68E-34	69.39758009
SRI	-1.423137151	6.683851253	-13.42125596	2.06E-35	4.73E-34	69.3868527
LRRN4CL	-1.582560527	2.091819519	-13.38286114	3.03E-35	6.88E-34	69.00585107
CEACAM1	-2.215679264	6.696732737	-13.38147053	3.07E-35	6.97E-34	68.99206154
BTNL3	-3.171039958	3.708522607	-13.38018713	3.11E-35	7.05E-34	68.9793357
INA	-1.257359798	0.463424403	-13.37554986	3.25E-35	7.37E-34	68.93335885
INAFM2	-1.174220737	4.003851771	-13.37408317	3.30E-35	7.47E-34	68.91881874
PEX11A	-1.283044769	3.767617637	-13.37270924	3.35E-35	7.56E-34	68.9051989
SYNC	-1.314810847	1.144530896	-13.37078188	3.41E-35	7.70E-34	68.88609401
P2RX4	-1.283594327	4.043885809	-13.36612859	3.57E-35	8.05E-34	68.83997396
C8orf88	-1.398163071	0.8067735	-13.36187082	3.73E-35	8.39E-34	68.79778074
NACAD	-1.011343835	0.892983797	-13.35869206	3.85E-35	8.65E-34	68.76628447
TSHZ1	-1.18838629	3.442779981	-13.33672401	4.79E-35	1.08E-33	68.54871609
BMP6	-1.537800834	1.445278872	-13.33353866	4.95E-35	1.11E-33	68.51718319
B3GALT4	-1.579179161	3.874437629	-13.33147867	5.05E-35	1.13E-33	68.49679262
KCNMB1	-2.198783997	1.755065478	-13.31477964	5.96E-35	1.33E-33	68.3315553
FAM163B	-1.183280985	0.526900989	-13.3122789	6.11E-35	1.36E-33	68.30681902
FGFR2	-2.356658917	2.728839318	-13.3102019	6.24E-35	1.39E-33	68.28627597
GPM6B	-1.649840698	1.47312057	-13.29793596	7.05E-35	1.55E-33	68.16498843
ADAM33	-1.564329622	1.311891218	-13.28175893	8.28E-35	1.82E-33	68.00511058
SIAE	-1.557582216	5.027250637	-13.26188071	1.01E-34	2.20E-33	67.80878369
GSN	-1.927599582	6.424142633	-13.25282249	1.10E-34	2.41E-33	67.71936796
CPED1	-1.778083762	2.032815803	-13.2515601	1.12E-34	2.43E-33	67.70690898
NEU4	-2.566912961	2.528157744	-13.24807365	1.16E-34	2.52E-33	67.67250294
CSRP1	-1.457893016	6.157683225	-13.24029563	1.25E-34	2.72E-33	67.59576164
CCR2	-1.607693235	1.34431793	-13.23975076	1.26E-34	2.73E-33	67.59038657
SHISA3	-1.940093669	1.292150678	-13.23563825	1.31E-34	2.84E-33	67.54982046
SLC22A23	-1.419051951	3.636189279	-13.18559715	2.15E-34	4.61E-33	67.05670717
ALKAL2	-1.296971131	0.894047991	-13.17909754	2.29E-34	4.91E-33	66.99272638
STYK1	-1.689251344	3.298728364	-13.14818083	3.11E-34	6.66E-33	66.68860189
GPER1	-1.90632262	1.713764597	-13.14048248	3.36E-34	7.17E-33	66.61292897
PLAC8	-3.445487845	4.754000881	-13.13254009	3.63E-34	7.73E-33	66.53488017
CPT2	-1.077085323	2.763714342	-13.1209253	4.07E-34	8.64E-33	66.42078525
FLVCR2	-1.517311056	2.100108459	-13.10660285	4.69E-34	9.92E-33	66.2801614
AKR1B10	-3.899055228	4.191751948	-13.09906156	5.06E-34	1.07E-32	66.20614849
SLC23A1	-1.923102235	1.600612005	-13.08980924	5.54E-34	1.17E-32	66.11537192
IRF4	-2.017365515	1.743003456	-13.0852646	5.79E-34	1.22E-32	66.07079515
GIMAP8	-1.484811978	2.50195797	-13.08290364	5.93E-34	1.25E-32	66.0476403
TLCD2	-1.449063976	3.361881014	-13.07183127	6.61E-34	1.38E-32	65.9390774
PAPSS2	-2.052599753	5.987532021	-13.06019884	7.42E-34	1.55E-32	65.82507264
B3GALT5	-2.850321453	2.420948775	-13.05848797	7.54E-34	1.57E-32	65.80830933
TOM1L2	-1.217326153	4.330936715	-13.05689944	7.66E-34	1.60E-32	65.79274577
KCNA3	-1.210306011	0.807171163	-13.05160085	8.07E-34	1.68E-32	65.74083971
CDKL1	-1.036412351	1.684782844	-13.0349361	9.52E-34	1.97E-32	65.57765741
TUBAL3	-2.798988051	3.314744222	-13.01797782	1.12E-33	2.32E-32	65.41170813
MYORG	-1.321031643	5.271651013	-13.01104261	1.20E-33	2.48E-32	65.34387329
PCP4L1	-1.742168729	0.778725105	-13.01069552	1.21E-33	2.48E-32	65.34047873
SULT1B1	-3.090839264	4.297115662	-12.99126034	1.46E-33	3.00E-32	65.15047822
TMEM171	-2.450368255	5.124919968	-12.98571606	1.54E-33	3.16E-32	65.09630286
PTGER4	-1.646407455	4.456482356	-12.97328677	1.74E-33	3.56E-32	64.9748939
MOGAT2	-3.31288561	3.542945133	-12.97273361	1.75E-33	3.58E-32	64.96949195
CEACAM7	-5.143877526	6.423727756	-12.95868876	2.01E-33	4.10E-32	64.8323758
PSD	-2.163648673	1.539541514	-12.95721224	2.04E-33	4.15E-32	64.81796529
MIDEAS	-1.00015033	3.394702903	-12.95663547	2.05E-33	4.17E-32	64.81233632
CDHR5	-2.612692712	6.348414278	-12.95153733	2.16E-33	4.38E-32	64.76258713
WASHC2C	-1.038993308	3.876243366	-12.91493536	3.09E-33	6.20E-32	64.40570504
CP	-1.76920225	0.97571101	-12.90691618	3.35E-33	6.69E-32	64.32758371
ARRDC4	-1.66120374	4.504980816	-12.86527593	5.03E-33	9.97E-32	63.92232979
BVES	-1.28348732	1.010249601	-12.85763911	5.42E-33	1.07E-31	63.84807885
SDCBP2	-2.466419505	5.521865	-12.85654142	5.48E-33	1.08E-31	63.83740805
CREB3L3	-2.221259383	1.169248916	-12.85145144	5.76E-33	1.13E-31	63.78793405
REEP2	-1.409073618	1.244763046	-12.8364217	6.67E-33	1.31E-31	63.64190537
FCRL2	-1.013364857	0.57088657	-12.81074765	8.57E-33	1.68E-31	63.39265947
B3GNT7	-3.533494634	4.088204886	-12.80457755	9.11E-33	1.78E-31	63.33279782
NEDD4L	-1.091550338	2.795084058	-12.80452121	9.11E-33	1.78E-31	63.33225124
MARVELD3	-1.126587505	4.069422864	-12.80422452	9.14E-33	1.78E-31	63.32937321
HLF	-1.24570373	1.068062811	-12.7938207	1.01E-32	1.97E-31	63.22847146
ARRB1	-1.132235281	3.697044767	-12.78976753	1.05E-32	2.05E-31	63.18917313
LGALS4	-1.886748412	10.53050015	-12.77696657	1.19E-32	2.32E-31	63.06510102
STBD1	-1.074431637	1.684757137	-12.77541175	1.21E-32	2.35E-31	63.05003544
TMEM140	-1.164888786	4.185654465	-12.7687985	1.29E-32	2.50E-31	62.98596622
MT1G	-3.697276484	6.450322463	-12.76564838	1.33E-32	2.57E-31	62.9554539
JPH2	-1.875268227	1.32200347	-12.76470368	1.34E-32	2.59E-31	62.94630414
MASP1	-1.61694163	0.712023828	-12.75741156	1.44E-32	2.78E-31	62.87568964
PCK1	-3.234975201	3.884347427	-12.74725295	1.59E-32	3.05E-31	62.77735179
MFAP5	-2.649516338	2.327056328	-12.74196227	1.68E-32	3.21E-31	62.72615273
FRMD3	-1.821274289	1.954874914	-12.73535086	1.79E-32	3.42E-31	62.66218822
S100B	-1.937799827	2.347609407	-12.73483533	1.80E-32	3.43E-31	62.65720124
GHR	-1.507839129	1.131084154	-12.71132161	2.26E-32	4.29E-31	62.42985344
FBXL22	-1.015241433	0.95974814	-12.70842883	2.32E-32	4.40E-31	62.40189896
SNAP25	-1.304336399	0.525106451	-12.68879682	2.81E-32	5.29E-31	62.21227216
NEURL1B	-1.505176522	4.602942888	-12.67876044	3.10E-32	5.83E-31	62.11538915
PPP1R12B	-2.006032375	3.087994145	-12.66484209	3.55E-32	6.66E-31	61.981099
ACAA2	-1.609889896	5.92069158	-12.66226759	3.64E-32	6.81E-31	61.95626757
TACR2	-2.54983233	1.898803509	-12.64955197	4.12E-32	7.66E-31	61.83366232
EML1	-1.427766554	1.854975935	-12.63734754	4.63E-32	8.61E-31	61.71604663
SLC2A4	-1.682593969	1.75038386	-12.63575069	4.71E-32	8.73E-31	61.70066192
LYPD8	-4.598168341	4.71605433	-12.63091206	4.93E-32	9.13E-31	61.65405096
CES2	-2.248725979	6.35257565	-12.62287772	5.33E-32	9.85E-31	61.57667616
PRKACB	-2.236301862	4.319415652	-12.61142422	5.96E-32	1.10E-30	61.46641779
PAQR5	-1.838898712	3.008679435	-12.60992476	6.04E-32	1.11E-30	61.4519869
SYP	-1.371226247	1.373583054	-12.60789112	6.16E-32	1.13E-30	61.4324166
PDGFD	-1.490105594	2.239658108	-12.5958378	6.93E-32	1.27E-30	61.31645787
F13A1	-2.784836264	3.031282926	-12.59392291	7.06E-32	1.29E-30	61.29804106
BMP2	-1.937724428	3.892699741	-12.59074721	7.28E-32	1.33E-30	61.2675015
DACT3	-1.58780044	1.622256306	-12.57421988	8.54E-32	1.55E-30	61.10862944
RASD2	-2.246935403	2.86178702	-12.56000514	9.80E-32	1.78E-30	60.9720758
HHIP	-1.176228244	0.85908392	-12.5599007	9.81E-32	1.78E-30	60.97107278
RHOU	-1.459841891	4.697083584	-12.55743589	1.00E-31	1.82E-30	60.94740305
XDH	-2.479788594	3.502681615	-12.55155192	1.06E-31	1.92E-30	60.89090877
SLC22A17	-1.52026109	2.144065316	-12.54976095	1.08E-31	1.95E-30	60.87371573
PPP1R16B	-1.551340047	2.195531415	-12.52821749	1.33E-31	2.39E-30	60.66700384
TSPAN1	-2.371106839	8.48331316	-12.52818913	1.33E-31	2.39E-30	60.66673187
PGM1	-1.483374145	5.613905807	-12.52670074	1.35E-31	2.42E-30	60.65245756
GIMAP7	-1.811228414	3.635276509	-12.52592109	1.36E-31	2.44E-30	60.64498075
PRKAR2B	-1.938546219	2.448547541	-12.52465156	1.38E-31	2.46E-30	60.6328065
NDN	-1.889126606	3.806661922	-12.52041855	1.44E-31	2.56E-30	60.59221861
NDRG2	-1.502991406	4.843308546	-12.51615957	1.50E-31	2.67E-30	60.55138902
IGSF3	-1.205331645	3.606033832	-12.50489777	1.67E-31	2.96E-30	60.44346105
LITAF	-1.109721463	6.622945479	-12.49930241	1.76E-31	3.12E-30	60.38985684
CLMN	-1.227613502	3.517150572	-12.49447525	1.84E-31	3.26E-30	60.34362226
SMYD1	-1.211907145	0.340629991	-12.48499059	2.02E-31	3.56E-30	60.25280597
CFL2	-1.73834826	2.916635628	-12.47774209	2.17E-31	3.81E-30	60.18342582
ITIH5	-1.664791555	2.272959319	-12.46337438	2.49E-31	4.37E-30	60.04596668
LARGE1	-1.085378544	2.672965999	-12.46252852	2.51E-31	4.40E-30	60.03787674
GDPD3	-2.243236211	3.639147093	-12.45682386	2.65E-31	4.64E-30	59.98332437
FOLR2	-2.566072019	3.460242746	-12.44734114	2.90E-31	5.07E-30	59.89267279
ARMCX1	-1.617469778	2.637204519	-12.43807942	3.17E-31	5.54E-30	59.80416961
SCGB2A1	-2.579296314	1.777361969	-12.42488559	3.60E-31	6.27E-30	59.67815282
AC136428.1	-2.379917604	1.409639844	-12.42144239	3.72E-31	6.47E-30	59.64527801
FAM151A	-1.329428365	1.615232143	-12.41870768	3.82E-31	6.63E-30	59.61917106
SYNGR1	-1.397460988	1.165294553	-12.41769396	3.86E-31	6.69E-30	59.60949442
TCF7L1	-1.182546784	2.28339884	-12.40658351	4.30E-31	7.43E-30	59.50346498
MS4A2	-1.202818453	0.84668059	-12.40405801	4.40E-31	7.61E-30	59.4793707
TCEAL7	-1.700850776	2.062987587	-12.40166941	4.50E-31	7.78E-30	59.45658497
NR3C1	-1.654563199	2.516780655	-12.39139403	4.97E-31	8.57E-30	59.35859114
MPC1	-1.164886243	6.13946661	-12.36853298	6.19E-31	1.06E-29	59.1407277
PDE3A	-2.098192684	2.434420802	-12.35062154	7.35E-31	1.25E-29	58.97018513
APOBEC3A	-1.480554	0.968459838	-12.30735083	1.11E-30	1.88E-29	58.55873826
SLC35G1	-1.18592892	2.546768817	-12.30675268	1.12E-30	1.89E-29	58.55305615
KLF9	-1.830398324	3.850376313	-12.29024779	1.31E-30	2.21E-29	58.39632722
SCP2	-1.060557902	5.63050899	-12.2782711	1.47E-30	2.46E-29	58.28266932
PPP1R1A	-1.495145234	0.592112134	-12.27339759	1.54E-30	2.57E-29	58.23643729
OLFM1	-1.597006206	1.603732289	-12.26739387	1.63E-30	2.72E-29	58.17949744
GYPC	-1.644321398	2.976653134	-12.26647092	1.64E-30	2.74E-29	58.17074546
SESN2	-1.208121965	4.478394092	-12.25318863	1.86E-30	3.10E-29	58.04483422
SLC9A1	-1.474055603	5.085423926	-12.24570789	2.00E-30	3.32E-29	57.97395232
ACVRL1	-1.716311111	5.195574547	-12.2355417	2.21E-30	3.66E-29	57.87766307
HRCT1	-2.719135458	4.017109115	-12.22278869	2.49E-30	4.12E-29	57.75693461
OSR1	-1.238453497	0.773936145	-12.1997181	3.10E-30	5.11E-29	57.53870838
NAP1L3	-1.214009567	1.090386562	-12.19340284	3.30E-30	5.42E-29	57.47901138
STAP1	-1.172561625	0.77723585	-12.19144542	3.36E-30	5.52E-29	57.46051165
ACO2	-1.110620777	4.914235963	-12.18629397	3.53E-30	5.78E-29	57.41183284
CRYAB	-2.023051754	2.853153696	-12.1762407	3.88E-30	6.35E-29	57.31686666
NPR1	-1.360986303	1.793654598	-12.16672768	4.25E-30	6.95E-29	57.22704361
CLDN5	-2.110951958	2.863689551	-12.15633272	4.69E-30	7.64E-29	57.12893734
MAOA	-2.16321498	5.9651185	-12.14394893	5.27E-30	8.58E-29	57.01212125
IQCN	-1.014681492	0.813801681	-12.13747168	5.61E-30	9.10E-29	56.95104765
CLU	-2.643094346	4.483072251	-12.12972298	6.04E-30	9.79E-29	56.87800927
ABCD3	-1.026714236	4.908380874	-12.12848656	6.11E-30	9.89E-29	56.86635729
OSBPL1A	-1.518740916	3.014217083	-12.11026353	7.26E-30	1.17E-28	56.69470047
PTK2B	-1.274450362	4.493902973	-12.10995666	7.28E-30	1.18E-28	56.69181108
SUCLG2	-1.254375025	6.977777452	-12.10650475	7.52E-30	1.21E-28	56.65931144
PAG1	-1.577891384	3.133856393	-12.10116942	7.91E-30	1.27E-28	56.60908958
HSPB6	-2.808904321	2.250395523	-12.08667228	9.08E-30	1.46E-28	56.47268891
CFD	-3.134106002	5.273814111	-12.06166786	1.15E-29	1.84E-28	56.23764113
SLC35D1	-1.231822191	5.049955721	-12.0614206	1.15E-29	1.84E-28	56.23531812
CA12	-2.498743542	5.532301575	-12.06057337	1.16E-29	1.85E-28	56.22735884
AOC3	-2.397906317	3.704242328	-12.05450423	1.23E-29	1.96E-28	56.17035112
SLC9A2	-2.412615141	3.33832813	-12.05268928	1.25E-29	1.99E-28	56.1533063
C4orf19	-1.478091646	3.861865828	-12.04200202	1.39E-29	2.20E-28	56.05296776
TENT5C	-2.004304765	3.819745981	-12.04061716	1.40E-29	2.23E-28	56.03996953
MEF2C	-1.25565261	1.919604789	-12.04052539	1.40E-29	2.23E-28	56.03910818
FOXN3	-1.200252407	3.59475002	-12.02459174	1.63E-29	2.58E-28	55.88961588
CNRIP1	-1.197754694	2.237828032	-12.01380047	1.81E-29	2.85E-28	55.78843318
LPCAT3	-1.107680798	3.576819768	-12.01030067	1.87E-29	2.94E-28	55.75562878
ARL4D	-1.698938055	2.426769444	-11.99987009	2.06E-29	3.24E-28	55.65789231
LRRC66	-1.768601322	2.788595613	-11.99785753	2.10E-29	3.30E-28	55.63903974
SQOR	-1.389083879	6.186870018	-11.99486375	2.16E-29	3.39E-28	55.61099889
GAB1	-1.099155184	3.153278586	-11.98683014	2.33E-29	3.66E-28	55.53577257
MPEG1	-2.182119529	3.95882777	-11.9566858	3.10E-29	4.83E-28	55.25375506
TNFSF10	-1.393925913	5.961759617	-11.93373525	3.85E-29	5.96E-28	55.03930772
ATP6V0D2	-1.147378815	0.951856186	-11.92471382	4.19E-29	6.46E-28	54.95507616
ACAT1	-1.222805581	4.57143996	-11.92043785	4.36E-29	6.70E-28	54.91516472
JAML	-1.317984912	1.984687224	-11.90950212	4.83E-29	7.39E-28	54.81312865
MAGI3	-1.074974542	3.382780451	-11.90945623	4.83E-29	7.39E-28	54.81270062
PPARGC1B	-1.14563241	2.495006932	-11.90608889	4.99E-29	7.62E-28	54.78129232
DNAJB5	-1.395836311	1.812004859	-11.90451898	5.06E-29	7.72E-28	54.76665091
KANK2	-1.428872847	4.528183223	-11.88826256	5.89E-29	8.96E-28	54.6151039
PPP1R14A	-2.181923071	3.481799238	-11.88666283	5.98E-29	9.09E-28	54.60019713
AQP7	-1.420886066	1.375285981	-11.88109805	6.30E-29	9.56E-28	54.54835155
CAPN5	-1.495041369	6.301345515	-11.87313147	6.79E-29	1.03E-27	54.47415309
ENTPD3	-1.262165815	0.840753969	-11.87076928	6.95E-29	1.05E-27	54.4521578
NPY1R	-1.584873829	0.991283185	-11.86433407	7.38E-29	1.11E-27	54.39224944
FER1L6	-2.289138675	1.400799493	-11.8616001	7.57E-29	1.14E-27	54.36680328
RCAN1	-1.128024451	4.168201935	-11.84100006	9.18E-29	1.38E-27	54.17517746
PLN	-2.787212635	2.672509861	-11.83881776	9.37E-29	1.41E-27	54.15488844
TCN2	-1.718262078	4.534744892	-11.83531427	9.68E-29	1.45E-27	54.12232056
JCHAIN	-4.890257898	7.734776213	-11.83010945	1.02E-28	1.52E-27	54.07394744
RXRA	-1.049947831	4.3927768	-11.80501153	1.29E-28	1.91E-27	53.84086069
POPDC2	-1.690703293	1.740990178	-11.80344159	1.30E-28	1.93E-27	53.82628987
MXD1	-1.608624911	5.0019065	-11.80207487	1.32E-28	1.96E-27	53.81360611
GALNT12	-1.408490457	5.185573478	-11.8002813	1.34E-28	1.99E-27	53.79696219
SI	-3.042576928	2.098503579	-11.7934483	1.43E-28	2.12E-27	53.73356701
SLC9A3	-3.165872318	2.998618755	-11.79075482	1.47E-28	2.17E-27	53.70858326
CROT	-1.226503351	3.265265285	-11.78618789	1.53E-28	2.26E-27	53.6662295
BEX4	-2.109596382	3.941372083	-11.78530312	1.55E-28	2.28E-27	53.65802521
ACKR1	-2.702749609	2.868364532	-11.77921921	1.64E-28	2.41E-27	53.60161991
DNER	-1.146956459	0.536648477	-11.7753152	1.70E-28	2.49E-27	53.56543378
CNN1	-3.323223739	4.808481849	-11.77416642	1.71E-28	2.52E-27	53.55478707
TLR7	-1.129626903	1.105582538	-11.77393501	1.72E-28	2.52E-27	53.55264245
FAM162A	-1.072213877	5.828514751	-11.77008208	1.78E-28	2.61E-27	53.51693898
SMIM6	-1.682367979	3.072363513	-11.75954416	1.97E-28	2.87E-27	53.4193226
FAM214A	-1.015416762	2.538964993	-11.73927278	2.37E-28	3.46E-27	53.2316832
HBB	-3.057631381	4.489463844	-11.73730976	2.42E-28	3.52E-27	53.21352269
IGLL5	-2.092841444	1.590104285	-11.73006489	2.59E-28	3.76E-27	53.14651305
SLC25A42	-1.022246739	2.481810549	-11.71852449	2.88E-28	4.16E-27	53.03982238
AOX1	-1.454112656	1.325024803	-11.71371813	3.01E-28	4.35E-27	52.99540555
RTL5	-1.041093083	1.271599799	-11.71002495	3.12E-28	4.50E-27	52.96128305
HMOX1	-1.668810193	5.193346052	-11.7057755	3.24E-28	4.67E-27	52.92202871
SPEG	-1.473947191	0.91134467	-11.69560376	3.57E-28	5.13E-27	52.82810045
PDE5A	-1.616246271	2.846797272	-11.69332158	3.64E-28	5.24E-27	52.8070328
KIT	-1.82952461	2.267885308	-11.69311436	3.65E-28	5.24E-27	52.80511994
CLDN11	-1.123062444	0.772777866	-11.68725489	3.85E-28	5.53E-27	52.75104032
UGT1A1	-1.180326404	0.666629853	-11.687146	3.86E-28	5.53E-27	52.75003548
KLRB1	-1.672189701	2.196556553	-11.68527116	3.92E-28	5.62E-27	52.73273519
ZBTB7C	-2.436342848	2.948055155	-11.68463181	3.95E-28	5.65E-27	52.7268359
IGFBP6	-2.204891753	4.156337951	-11.68024418	4.11E-28	5.88E-27	52.68635605
OPN3	-1.104986946	1.626538155	-11.66815049	4.60E-28	6.56E-27	52.57482643
SLC41A2	-1.538870584	3.629593316	-11.66444803	4.76E-28	6.78E-27	52.54069528
TMEM30B	-1.101102619	5.501695676	-11.66233981	4.86E-28	6.90E-27	52.5212634
SNCG	-1.939501499	2.367521779	-11.65580354	5.16E-28	7.32E-27	52.46103034
MB	-2.317635326	2.133456019	-11.64340596	5.79E-28	8.18E-27	52.34683799
CHRM2	-1.407535398	0.42971747	-11.63631013	6.18E-28	8.72E-27	52.28151102
RGL1	-1.254830481	3.094112712	-11.61119308	7.80E-28	1.10E-26	52.05046011
EDNRB	-1.374483458	2.564448593	-11.58709233	9.75E-28	1.37E-26	51.82903168
PIK3CG	-1.271658804	1.602686711	-11.58556547	9.89E-28	1.38E-26	51.81501257
EPAS1	-1.243348043	5.921968195	-11.57997571	1.04E-27	1.46E-26	51.76369834
LMO2	-1.184962611	2.796462173	-11.56376815	1.21E-27	1.69E-26	51.61499418
GCNT4	-1.118651216	0.906590326	-11.5631252	1.22E-27	1.69E-26	51.60909764
COLEC12	-1.664771775	1.728109256	-11.54438188	1.45E-27	2.01E-26	51.43728568
CCL28	-2.42457165	3.983843502	-11.53552169	1.57E-27	2.17E-26	51.35612495
IGSF9	-1.74599181	3.387081576	-11.53294984	1.61E-27	2.23E-26	51.33257328
SH2D6	-1.304739928	0.610152899	-11.52210274	1.78E-27	2.45E-26	51.23327512
ARHGEF25	-1.097648583	1.163105204	-11.51546024	1.89E-27	2.61E-26	51.17249442
ENTPD8	-2.929247399	3.845573546	-11.50464234	2.09E-27	2.88E-26	51.07355181
RAVER2	-1.094632717	4.553198751	-11.50222941	2.13E-27	2.94E-26	51.05149013
MT2A	-2.406192013	7.381037796	-11.4954501	2.27E-27	3.12E-26	50.98952088
GSTA1	-2.483802009	1.682251358	-11.49261363	2.33E-27	3.20E-26	50.96359927
CHST5	-2.035279039	1.410462467	-11.48634857	2.47E-27	3.38E-26	50.90635812
DSC2	-1.461033993	4.815222483	-11.48496004	2.50E-27	3.42E-26	50.89367427
DENND2A	-1.321462172	2.565586713	-11.48228817	2.57E-27	3.50E-26	50.86926988
EDN2	-1.788785327	1.467970493	-11.48202371	2.57E-27	3.51E-26	50.86685451
PALM	-1.753949484	2.225186431	-11.4747866	2.75E-27	3.74E-26	50.80076986
PRELP	-2.711566672	2.637774052	-11.46878235	2.90E-27	3.94E-26	50.7459616
PAQR8	-1.609385812	5.605175968	-11.46744255	2.94E-27	3.99E-26	50.73373386
EHHADH	-1.13705989	3.755927733	-11.45575507	3.27E-27	4.43E-26	50.62710366
ACADM	-1.312266476	4.689622966	-11.44615593	3.58E-27	4.82E-26	50.53957445
PTGDR	-2.339184227	1.467896554	-11.44481789	3.62E-27	4.87E-26	50.527377
TM6SF2	-1.223019319	0.799448618	-11.43886324	3.82E-27	5.14E-26	50.47310548
HSD17B11	-1.179141879	6.883209507	-11.42763146	4.24E-27	5.68E-26	50.37078296
C20orf194	-1.163937512	1.506983208	-11.40054848	5.43E-27	7.24E-26	50.12430007
RELL1	-1.319905237	3.568365441	-11.39967339	5.48E-27	7.29E-26	50.11634166
SLC20A1	-1.126582914	5.251718664	-11.39965368	5.48E-27	7.29E-26	50.1161624
SOS2	-1.017990929	4.093739366	-11.3942166	5.76E-27	7.64E-26	50.06672366
MFAP4	-2.591370931	5.411442441	-11.38678001	6.16E-27	8.16E-26	49.99912626
RBKS	-1.031931428	2.389468769	-11.38176953	6.45E-27	8.54E-26	49.95359666
MGAT4A	-1.230060203	4.395891722	-11.34457662	9.07E-27	1.19E-25	49.6160031
SNX24	-1.239042091	2.583804037	-11.34208413	9.28E-27	1.22E-25	49.59340281
CCL13	-2.846910635	2.68274011	-11.3298995	1.04E-26	1.36E-25	49.48296319
F2RL1	-1.168313087	6.666349612	-11.32912291	1.04E-26	1.37E-25	49.47592674
BTBD3	-1.068532646	4.343200575	-11.32239552	1.11E-26	1.45E-25	49.41498359
HAND1	-2.314764421	0.889352337	-11.30730122	1.27E-26	1.66E-25	49.27832418
LRRC75A	-1.275236245	4.201335864	-11.30478918	1.30E-26	1.70E-25	49.25559152
DENND1C	-1.041900363	4.29111548	-11.30004828	1.36E-26	1.77E-25	49.21269704
FBXO32	-1.773632441	4.023775101	-11.28350707	1.58E-26	2.05E-25	49.06312103
MAB21L2	-2.114157881	2.081579873	-11.27988202	1.64E-26	2.12E-25	49.03035865
PJA2	-1.273848028	5.459298644	-11.27859028	1.66E-26	2.14E-25	49.01868572
PPARGC1A	-1.696747195	2.115427985	-11.27307522	1.74E-26	2.25E-25	48.96885742
RECK	-1.02994942	2.034941668	-11.26980574	1.79E-26	2.31E-25	48.93932473
GIMAP6	-1.489120955	3.142983231	-11.2686161	1.81E-26	2.33E-25	48.92858027
DIRAS1	-1.10052808	0.707455211	-11.26375026	1.90E-26	2.43E-25	48.88464027
CGN	-1.329062714	5.824542919	-11.26323985	1.90E-26	2.44E-25	48.88003179
TSPAN11	-1.391282862	2.150478372	-11.26012156	1.96E-26	2.51E-25	48.85187956
LGALS2	-2.876899532	4.078983051	-11.2497928	2.15E-26	2.75E-25	48.75866387
UGT2B15	-2.802419149	2.294260236	-11.23535848	2.45E-26	3.13E-25	48.62848258
MINDY1	-1.053057153	4.355369057	-11.22442725	2.71E-26	3.45E-25	48.52996234
SLC16A9	-2.211129382	2.889998475	-11.22157199	2.78E-26	3.53E-25	48.50423823
GALNT15	-1.310007599	1.117636398	-11.21747951	2.89E-26	3.66E-25	48.46737443
MFSD4A	-1.858379679	2.551563739	-11.20871753	3.12E-26	3.96E-25	48.38847656
REP15	-1.800021888	1.173666245	-11.19765188	3.45E-26	4.36E-25	48.28888853
EPB41L4B	-1.326346781	5.301760042	-11.18010967	4.05E-26	5.10E-25	48.13113532
FAM189A1	-2.034024542	1.391668621	-11.17076407	4.41E-26	5.54E-25	48.04715377
HEPACAM2	-3.566635671	3.391051012	-11.17013056	4.43E-26	5.57E-25	48.04146239
FABP4	-2.924549565	1.7726128	-11.16830406	4.51E-26	5.66E-25	48.02505464
NXPE4	-4.014319358	4.18774299	-11.16696978	4.56E-26	5.73E-25	48.01306962
BLK	-1.014566932	0.548114224	-11.16638793	4.59E-26	5.75E-25	48.00784348
VAMP2	-1.272704648	4.863551067	-11.16456624	4.66E-26	5.85E-25	47.99148226
PLXNA2	-1.124419684	3.808793329	-11.15901482	4.90E-26	6.14E-25	47.94163299
LIMS2	-1.817743642	2.752168117	-11.15580193	5.05E-26	6.31E-25	47.91278966
ISX	-2.793590093	3.874349352	-11.15319804	5.17E-26	6.45E-25	47.88941715
MYO1A	-2.104894868	5.436996165	-11.14791331	5.42E-26	6.75E-25	47.84199178
KIF13B	-1.259960165	4.391873788	-11.14120593	5.76E-26	7.16E-25	47.78181919
CES3	-2.488704062	4.384403689	-11.13726614	5.97E-26	7.42E-25	47.74648521
RILP	-1.55309688	4.222966573	-11.1191426	7.03E-26	8.71E-25	47.58404267
PRR5L	-1.172540419	4.49781732	-11.11633413	7.21E-26	8.92E-25	47.5588846
RASGRP2	-1.074534154	1.40686305	-11.11510232	7.29E-26	9.02E-25	47.54785139
CCL8	-2.479393122	2.434928144	-11.10810687	7.77E-26	9.59E-25	47.48520779
NAT1	-1.433960099	3.398862541	-11.09020922	9.13E-26	1.12E-24	47.32504585
ACTG2	-3.275204052	5.582790924	-11.08844353	9.27E-26	1.14E-24	47.30925369
KCTD9	-1.306225478	4.186727879	-11.08583435	9.49E-26	1.17E-24	47.28592015
TEK	-1.178976363	2.23614307	-11.08220089	9.81E-26	1.20E-24	47.25343239
CASD1	-1.242441502	3.673150439	-11.07675397	1.03E-25	1.26E-24	47.2047421
MIER1	-1.192612123	4.143370731	-11.06525612	1.14E-25	1.40E-24	47.10201043
ACSF2	-1.567042798	4.123992457	-11.05653025	1.24E-25	1.51E-24	47.02408975
NIPAL1	-1.307576037	3.876596885	-11.03524352	1.50E-25	1.82E-24	46.83416098
CHRNA3	-1.413398099	1.129917679	-11.03300349	1.53E-25	1.85E-24	46.81418768
TMPRSS2	-1.33933987	6.554426126	-11.02820082	1.59E-25	1.93E-24	46.77137281
LIMA1	-1.391768349	6.314613708	-11.02638504	1.62E-25	1.96E-24	46.75518851
MRGPRF	-1.932268804	2.804247071	-11.01266839	1.83E-25	2.21E-24	46.63298289
MAF	-1.485638818	3.194603939	-11.00854145	1.90E-25	2.29E-24	46.59623314
SVIL	-1.366927071	4.103206146	-11.00505178	1.96E-25	2.35E-24	46.56516485
PLIN4	-2.567620812	1.379392838	-11.00367911	1.99E-25	2.38E-24	46.55294574
UCHL1	-2.114961431	2.51281681	-10.99161391	2.22E-25	2.65E-24	46.44558507
RPL10L	-1.412801463	1.011828433	-10.9861072	2.33E-25	2.78E-24	46.39660852
GAS7	-1.459208017	2.642363704	-10.97579694	2.55E-25	3.04E-24	46.3049501
CD79A	-2.913430015	3.748236331	-10.95978845	2.95E-25	3.49E-24	46.16273994
SLC52A1	-1.263736629	0.889610855	-10.95868973	2.98E-25	3.53E-24	46.15298426
PLCD3	-1.659296471	5.457737777	-10.9410438	3.48E-25	4.12E-24	45.99638686
SPARCL1	-2.174906371	5.680976064	-10.94092992	3.49E-25	4.13E-24	45.9953767
AGFG2	-1.173758503	4.602835096	-10.94082066	3.49E-25	4.13E-24	45.9944076
SLC6A9	-1.5357655	3.37475401	-10.91766119	4.29E-25	5.05E-24	45.78912109
CD180	-1.142909622	1.411640782	-10.91613537	4.35E-25	5.12E-24	45.77560573
BCL2	-1.239861619	1.873553548	-10.91419656	4.43E-25	5.20E-24	45.75843381
BIN2	-1.03347599	2.705238525	-10.91189772	4.52E-25	5.31E-24	45.73807553
JAM3	-1.253060663	2.023459171	-10.90626934	4.75E-25	5.57E-24	45.68824257
RTN1	-1.109373723	1.24002267	-10.89791719	5.12E-25	5.99E-24	45.61432332
OMD	-1.721641916	0.902797207	-10.89356024	5.32E-25	6.23E-24	45.57577677
VPS35L	-1.395708124	3.067161559	-10.89232242	5.38E-25	6.29E-24	45.56482738
ETHE1	-1.407562615	7.313002345	-10.87857832	6.09E-25	7.07E-24	45.44330331
SLC46A3	-1.421378125	4.536096895	-10.87492595	6.29E-25	7.30E-24	45.41102552
EMP1	-1.720581176	5.457831149	-10.87156653	6.48E-25	7.51E-24	45.38134261
AOC1	-2.010502014	7.298018021	-10.85396601	7.58E-25	8.74E-24	45.22592304
RERG	-1.51617386	1.613670084	-10.85080286	7.79E-25	8.98E-24	45.1980078
CLIP4	-1.248861648	1.317974535	-10.82790937	9.55E-25	1.10E-23	44.99612201
LGR4	-1.23487037	5.183915578	-10.82028619	1.02E-24	1.17E-23	44.92895644
CALB2	-2.570325937	2.167492549	-10.81634324	1.06E-24	1.21E-23	44.89422792
FLI1	-1.054584271	2.054613456	-10.79833852	1.24E-24	1.42E-23	44.73574797
NXPE1	-2.805049445	3.12582015	-10.78426493	1.41E-24	1.60E-23	44.6119859
BDKRB2	-1.16322776	3.097223636	-10.78413899	1.41E-24	1.60E-23	44.61087888
STAB1	-1.610382763	3.619301935	-10.77411037	1.54E-24	1.75E-23	44.52275063
MATN2	-1.977259374	4.0182112	-10.77137241	1.58E-24	1.79E-23	44.49869935
CR2	-2.091612506	1.280690232	-10.77096225	1.58E-24	1.79E-23	44.49509671
SPECC1	-1.037375037	2.527437329	-10.75680337	1.79E-24	2.02E-23	44.37078404
TST	-1.581474948	7.903236265	-10.7459246	1.98E-24	2.22E-23	44.27534031
GLDN	-1.023881387	0.83529401	-10.74353407	2.02E-24	2.27E-23	44.25437536
FAM107B	-1.506462678	4.383643678	-10.73959715	2.09E-24	2.34E-23	44.2198551
VSIG2	-3.943073857	4.687986873	-10.73058486	2.26E-24	2.53E-23	44.1408624
TNS1	-2.188198706	3.813964051	-10.72966112	2.28E-24	2.55E-23	44.13276818
CASP5	-2.155365963	3.384320655	-10.72659691	2.34E-24	2.62E-23	44.10592144
VPREB3	-1.972424195	1.841550019	-10.72204045	2.44E-24	2.73E-23	44.06600942
VIPR1	-1.686482699	3.69878158	-10.72116155	2.46E-24	2.75E-23	44.05831197
CYBRD1	-2.018085973	4.531197056	-10.72065809	2.47E-24	2.76E-23	44.05390281
CAPN2	-1.115576144	6.459532345	-10.71830638	2.52E-24	2.81E-23	44.03330905
MAOB	-2.350522518	2.771432529	-10.71284381	2.65E-24	2.95E-23	43.98548478
TMEM238L	-1.433159322	1.707764222	-10.69998544	2.97E-24	3.29E-23	43.87297183
SSPN	-1.316559395	2.211261047	-10.68607601	3.35E-24	3.71E-23	43.75135846
SIGLEC1	-1.594958669	1.889249981	-10.67365534	3.74E-24	4.13E-23	43.64284666
VWA5A	-1.574631888	4.232430344	-10.66267581	4.12E-24	4.53E-23	43.54699198
CCNJL	-1.421241945	2.011033923	-10.65751887	4.31E-24	4.73E-23	43.50199203
RAB37	-1.210166891	1.834219109	-10.64950306	4.63E-24	5.07E-23	43.43207272
NGFR	-1.618304476	1.325235029	-10.63970678	5.04E-24	5.51E-23	43.34666851
CAV1	-1.690052399	4.928929378	-10.63939511	5.06E-24	5.52E-23	43.34395214
ENPP2	-1.614865433	2.994428755	-10.60415549	6.89E-24	7.46E-23	43.03715292
DPYD	-1.612308824	2.15347484	-10.60360013	6.92E-24	7.49E-23	43.03232314
C15orf48	-2.385074662	6.284743842	-10.58123607	8.42E-24	9.09E-23	42.83796387
CD79B	-1.451548942	1.592781169	-10.57647536	8.78E-24	9.47E-23	42.7966239
CD22	-1.469299972	1.060414662	-10.57320707	9.04E-24	9.73E-23	42.76825039
ADAMTS1	-1.574052975	3.26089827	-10.56470602	9.73E-24	1.05E-22	42.69447529
UCN3	-2.067226493	1.362906523	-10.56232823	9.94E-24	1.07E-22	42.67384682
APOBR	-2.062993216	4.972273371	-10.56123371	1.00E-23	1.08E-22	42.66435231
CD27	-1.693694482	2.368494511	-10.54852701	1.12E-23	1.20E-22	42.55417334
DIXDC1	-1.083695581	2.633567844	-10.52816672	1.34E-23	1.43E-22	42.3778085
TNFAIP8L3	-1.383552285	2.16564851	-10.50829125	1.59E-23	1.70E-22	42.20585497
TENT5B	-1.527366199	1.461490619	-10.50526594	1.64E-23	1.74E-22	42.1796997
GRAMD4	-1.034804581	5.311205113	-10.49711783	1.76E-23	1.86E-22	42.10927963
CLCN2	-1.388709386	3.314948679	-10.49447948	1.80E-23	1.90E-22	42.08648521
MYL9	-2.30824828	7.220910027	-10.48377258	1.97E-23	2.08E-22	41.99401939
SIPA1L2	-1.283352185	3.875331984	-10.48359276	1.98E-23	2.09E-22	41.99246699
DES	-4.266371634	5.435292374	-10.47339993	2.16E-23	2.27E-22	41.90449834
ECE1	-1.074869978	5.985292182	-10.46871098	2.25E-23	2.36E-22	41.8640493
PLS1	-1.280292172	6.690609335	-10.4582357	2.46E-23	2.59E-22	41.77372688
ZFYVE28	-1.089788601	2.310501026	-10.45720893	2.49E-23	2.61E-22	41.76487678
VDR	-1.062948326	5.79804659	-10.45027483	2.64E-23	2.76E-22	41.70512407
TMTC1	-1.062701963	1.250201264	-10.4485582	2.68E-23	2.80E-22	41.69033541
PID1	-2.03412132	3.94073539	-10.44726574	2.71E-23	2.83E-22	41.67920195
TPSG1	-2.882227866	3.071473421	-10.44654231	2.73E-23	2.85E-22	41.67297064
OLFML1	-1.207884804	2.423314437	-10.44414218	2.79E-23	2.90E-22	41.65229894
GPA33	-2.046217746	7.771093215	-10.42704166	3.23E-23	3.36E-22	41.50510571
CLIP3	-1.455709047	3.001210529	-10.40986371	3.75E-23	3.88E-22	41.35740382
TP53I3	-1.110905792	5.135102335	-10.40219195	4.01E-23	4.14E-22	41.29149049
MS4A1	-1.803645059	1.1196027	-10.38984042	4.46E-23	4.59E-22	41.18543665
BTK	-1.203510956	1.8042765	-10.37503075	5.07E-23	5.20E-22	41.05838473
PIGZ	-1.971994432	4.683510755	-10.37210912	5.20E-23	5.33E-22	41.03333412
LSP1	-1.515963658	3.455335338	-10.3687279	5.36E-23	5.48E-22	41.00434857
SLC1A1	-1.830509232	3.760613753	-10.35113812	6.24E-23	6.36E-22	40.85365964
APBB1	-1.336892085	2.393602674	-10.33846102	6.96E-23	7.07E-22	40.74516057
IQGAP2	-1.782596506	4.094229899	-10.33833884	6.97E-23	7.07E-22	40.74411531
RIMKLA	-1.184393775	2.186296762	-10.33759138	7.01E-23	7.11E-22	40.73772084
SOWAHB	-1.116553769	3.846600321	-10.33263699	7.32E-23	7.42E-22	40.69534388
CDHR2	-2.489396148	4.279417288	-10.32092858	8.09E-23	8.20E-22	40.59524978
HSPA2	-1.871024825	3.406359687	-10.31218118	8.73E-23	8.82E-22	40.52051761
CYRIA	-1.189269968	1.903771267	-10.30905072	8.97E-23	9.05E-22	40.49378306
IL1R2	-2.232350283	3.220836797	-10.30733724	9.10E-23	9.18E-22	40.47915204
CMKLR1	-1.403526266	2.354687421	-10.29291098	1.03E-22	1.04E-21	40.35603219
SCARA3	-1.562773067	2.64499684	-10.27163741	1.24E-22	1.24E-21	40.17468126
C16orf54	-1.484191832	1.83550091	-10.26834224	1.27E-22	1.27E-21	40.14661297
CLCA1	-5.419608783	5.323550872	-10.24118386	1.61E-22	1.59E-21	39.91550373
FAXDC2	-1.551508734	2.752610779	-10.24022624	1.62E-22	1.61E-21	39.90736211
SELENBP1	-2.478825947	7.580822644	-10.23558534	1.69E-22	1.67E-21	39.86791234
KRT20	-3.125417577	8.331182941	-10.2218406	1.90E-22	1.87E-21	39.75114504
SLC44A4	-1.587423499	7.940726035	-10.21764293	1.97E-22	1.93E-21	39.71550474
B3GNT6	-3.396269992	2.856552207	-10.21329684	2.04E-22	2.00E-21	39.67861449
SVEP1	-1.228890955	1.65475828	-10.19878432	2.31E-22	2.26E-21	39.55550525
LXN	-1.335667199	5.060436466	-10.19816476	2.32E-22	2.27E-21	39.55025217
TRIM36	-1.312269272	2.346409267	-10.17756706	2.77E-22	2.69E-21	39.37572874
MSRB3	-1.804075834	2.898341373	-10.16664277	3.04E-22	2.94E-21	39.28326263
AKR1C2	-1.266061368	1.290386679	-10.16089747	3.20E-22	3.08E-21	39.23465937
PLD1	-1.066818914	3.078917062	-10.15562284	3.34E-22	3.22E-21	39.19005389
LIPC	-1.010682294	0.423312752	-10.15219955	3.44E-22	3.31E-21	39.16111267
GCNT3	-2.726069787	5.067242373	-10.15026134	3.50E-22	3.36E-21	39.14472949
BDKRB1	-1.022791026	1.405147414	-10.14816598	3.56E-22	3.42E-21	39.12702034
HSPB3	-2.023590638	0.962923921	-10.12876095	4.20E-22	4.02E-21	38.9631322
MT1E	-2.944016165	6.13680054	-10.12664718	4.28E-22	4.09E-21	38.94529268
SOCS2	-1.048041177	2.519028978	-10.12512086	4.34E-22	4.14E-21	38.93241259
VILL	-1.637275911	4.870159935	-10.12379419	4.39E-22	4.18E-21	38.92121827
FBLN5	-1.423357319	3.205414022	-10.11108675	4.89E-22	4.64E-21	38.81404396
SLC66A2	-1.127799179	4.739002614	-10.09603169	5.55E-22	5.26E-21	38.68718604
CCL19	-2.743073489	2.9946123	-10.0898912	5.85E-22	5.53E-21	38.63548087
EPHX2	-1.605047435	4.943450054	-10.0604479	7.51E-22	7.07E-21	38.38784984
PLA2G5	-1.005519847	0.812958575	-10.05457487	7.90E-22	7.41E-21	38.33851306
FOXP2	-1.165855692	0.857004769	-10.0356812	9.27E-22	8.65E-21	38.17992656
POU2AF1	-1.907874943	2.069007404	-10.03498859	9.32E-22	8.70E-21	38.17411686
P3H2	-1.731355876	2.685684099	-10.03400032	9.40E-22	8.77E-21	38.16582751
PPP1R3C	-1.502922241	1.744910654	-10.02351297	1.03E-21	9.55E-21	38.07789683
SMPD3	-1.488620574	3.996506132	-10.02089769	1.05E-21	9.76E-21	38.05597879
RAB6B	-1.110165734	1.567184932	-10.01950981	1.06E-21	9.87E-21	38.04434882
ITGA7	-1.363411711	2.83708392	-10.0191969	1.07E-21	9.89E-21	38.04172685
PNCK	-1.444185542	0.875924341	-10.00924796	1.16E-21	1.07E-20	37.95839175
FNIP2	-1.045986536	3.632970161	-9.997744367	1.28E-21	1.18E-20	37.86210372
NAT2	-2.042734325	3.455667802	-9.978772687	1.50E-21	1.38E-20	37.70346887
GPRASP1	-1.020451668	1.414414224	-9.963937408	1.70E-21	1.56E-20	37.57956278
ATP2A3	-1.937259263	5.589994878	-9.939535011	2.09E-21	1.90E-20	37.37602176
FLNC	-2.28187245	3.547164403	-9.929715307	2.27E-21	2.05E-20	37.29421059
LGALS9B	-1.892632203	1.741247102	-9.919843983	2.46E-21	2.22E-20	37.21202453
TBC1D9	-1.279327482	3.044250542	-9.916755294	2.53E-21	2.28E-20	37.18632029
C3orf85	-1.849872756	1.970052369	-9.916735478	2.53E-21	2.28E-20	37.18615539
BARX2	-2.118259997	2.328146025	-9.912374262	2.62E-21	2.36E-20	37.1498704
CMBL	-1.930036273	5.485625393	-9.882964684	3.36E-21	3.00E-20	36.90546761
SLC30A4	-1.082085793	2.002255221	-9.861974735	4.00E-21	3.57E-20	36.73133635
PIP5K1B	-1.047645017	4.877670751	-9.860851127	4.04E-21	3.60E-20	36.72202208
CAP2	-1.28703308	2.276090797	-9.860128974	4.07E-21	3.62E-20	36.71603609
OCEL1	-1.187494156	4.502087457	-9.832724435	5.11E-21	4.53E-20	36.48909823
EPHA10	-1.258769277	2.823744784	-9.831899579	5.15E-21	4.56E-20	36.48227424
MBOAT1	-1.039613485	4.449901169	-9.822088781	5.59E-21	4.94E-20	36.40114008
CIDEC	-2.007777279	1.974074915	-9.814802848	5.94E-21	5.24E-20	36.34092204
FXYD6	-1.35832058	1.757054864	-9.798219721	6.82E-21	6.01E-20	36.2039768
CLMP	-1.633938812	2.745639784	-9.790245983	7.29E-21	6.40E-20	36.13818521
RHBDL2	-1.78415174	3.001110843	-9.788334931	7.40E-21	6.50E-20	36.1224225
ANKRD40CL	-1.670867191	3.301062305	-9.788199345	7.41E-21	6.51E-20	36.12130424
CLIC2	-1.327870937	2.724923814	-9.787801967	7.44E-21	6.53E-20	36.11802688
PBX1	-1.265315162	2.726042285	-9.781787174	7.82E-21	6.86E-20	36.06843136
GOLM1	-1.224519099	7.62328274	-9.776795098	8.15E-21	7.13E-20	36.0272846
TPSB2	-2.251939754	3.21591839	-9.765233782	8.98E-21	7.82E-20	35.93204672
ACSS2	-1.025067712	6.494738472	-9.754817077	9.79E-21	8.51E-20	35.84630391
PITPNM3	-1.303553643	2.30897257	-9.752347611	9.99E-21	8.68E-20	35.82598626
CORO2A	-1.064500321	5.163314092	-9.7265241	1.24E-20	1.07E-19	35.61373379
TLCD4	-1.595075324	3.412358516	-9.724299737	1.26E-20	1.09E-19	35.59546908
PTX3	-1.032125549	1.021085376	-9.720147407	1.31E-20	1.13E-19	35.56138111
MZB1	-2.455454086	3.721078187	-9.712742918	1.39E-20	1.20E-19	35.50061986
RNF125	-1.343005542	2.39324494	-9.695744757	1.60E-20	1.37E-19	35.36125362
TOX	-1.754490488	2.741793756	-9.694499036	1.61E-20	1.38E-19	35.3510467
DDX60	-1.521243426	3.978801555	-9.691895219	1.65E-20	1.41E-19	35.32971502
FSIP2	-1.115557217	0.612240943	-9.690444221	1.67E-20	1.43E-19	35.31782948
CPXM2	-1.852894806	2.440452316	-9.685757515	1.74E-20	1.48E-19	35.27944773
UGT2B17	-4.347933295	3.989788849	-9.658604204	2.17E-20	1.85E-19	35.05732825
HSPB7	-2.107240956	2.12694872	-9.658429125	2.18E-20	1.85E-19	35.05589747
ATP2B4	-1.448096622	4.252174532	-9.653734893	2.26E-20	1.92E-19	35.01754191
MAN1A1	-1.433973701	5.16464257	-9.646100292	2.41E-20	2.04E-19	34.95518877
ARHGEF6	-1.18942485	2.760194901	-9.643989536	2.45E-20	2.08E-19	34.93795588
MYCT1	-1.000399269	2.099086741	-9.638451504	2.56E-20	2.17E-19	34.89275402
HIF3A	-1.063502644	0.802475763	-9.612127952	3.19E-20	2.69E-19	34.67814521
GPRIN2	-1.564260092	3.582742361	-9.607772308	3.30E-20	2.78E-19	34.64267409
AKAP5	-1.137314445	1.648517458	-9.599886825	3.52E-20	2.96E-19	34.57848537
ZC3H12C	-1.299924817	2.128616054	-9.595738636	3.65E-20	3.06E-19	34.54473333
CPQ	-1.23689929	4.035718406	-9.580463767	4.13E-20	3.46E-19	34.42053574
MEP1A	-2.912510439	6.128935993	-9.580288294	4.14E-20	3.46E-19	34.4191098
CD1C	-1.048275412	1.254773768	-9.565449342	4.68E-20	3.90E-19	34.29858998
SPART	-1.251558636	2.301690591	-9.553504111	5.16E-20	4.29E-19	34.2016671
TNS2	-1.08920079	3.678203543	-9.549027527	5.35E-20	4.44E-19	34.16536612
NEO1	-1.13677438	5.506651025	-9.537985326	5.86E-20	4.86E-19	34.07587479
CPA3	-2.195636991	3.422647037	-9.536315015	5.94E-20	4.92E-19	34.06234407
MAPK3	-1.074727236	6.795120501	-9.533094554	6.10E-20	5.04E-19	34.0362607
TPSAB1	-2.112492884	3.384801209	-9.529582891	6.27E-20	5.18E-19	34.00782583
TCEA3	-1.680189499	5.447074869	-9.526052989	6.46E-20	5.32E-19	33.97925063
DDR2	-1.717437459	2.671603913	-9.520635806	6.75E-20	5.55E-19	33.93541196
PARM1	-1.581377745	6.613156953	-9.502217917	7.85E-20	6.44E-19	33.78649522
FCGBP	-3.868722765	5.984890217	-9.497402737	8.16E-20	6.69E-19	33.74759565
SLC13A2	-2.612201981	2.369178793	-9.48582425	8.97E-20	7.34E-19	33.65411504
TCL1A	-1.399720088	0.637532273	-9.48290083	9.19E-20	7.51E-19	33.63052502
FABP1	-3.802365711	7.841741908	-9.48245676	9.22E-20	7.54E-19	33.62694213
SYTL2	-1.290109271	4.042796126	-9.475274029	9.77E-20	7.98E-19	33.5690059
RBM24	-1.056941128	0.940127344	-9.463476703	1.08E-19	8.76E-19	33.473915
MEIS1	-1.119215872	1.556972391	-9.456316039	1.14E-19	9.27E-19	33.41623791
MTARC2	-1.108851114	3.803870383	-9.452477894	1.18E-19	9.55E-19	33.38533537
FCMR	-1.324001628	2.281917086	-9.451898856	1.18E-19	9.59E-19	33.38067406
IL10RA	-1.322223908	2.683954787	-9.447885064	1.22E-19	9.89E-19	33.34836814
LTBP4	-1.517891775	5.452768255	-9.444013134	1.26E-19	1.02E-18	33.31721318
DMD	-1.269419942	1.511218336	-9.439276675	1.31E-19	1.06E-18	33.2791141
ECI2	-1.212649178	3.407709643	-9.439252294	1.31E-19	1.06E-18	33.27891803
FBLN1	-2.071763272	4.951874027	-9.416584909	1.58E-19	1.26E-18	33.09677297
RASL12	-1.200953804	2.971125331	-9.410020529	1.66E-19	1.33E-18	33.04408213
KBTBD11	-1.179357121	3.89804832	-9.404737944	1.73E-19	1.39E-18	33.00169879
GNG13	-1.294197377	0.690096785	-9.402630238	1.76E-19	1.41E-18	32.98479288
BMF	-1.023470905	3.173711538	-9.396814745	1.85E-19	1.48E-18	32.93816069
LRRC31	-1.634371134	3.599217134	-9.393662879	1.90E-19	1.51E-18	32.91289561
TSPYL5	-1.040697065	1.757505713	-9.391943755	1.92E-19	1.54E-18	32.89911777
MT1X	-1.664864791	3.5101498	-9.378539795	2.14E-19	1.71E-18	32.79175352
SLIT2	-1.258632053	1.246593167	-9.37803154	2.15E-19	1.71E-18	32.78768458
PDLIM3	-1.526976853	2.527205573	-9.365947692	2.37E-19	1.88E-18	32.69099086
IKZF1	-1.164974021	1.736020224	-9.361942606	2.45E-19	1.94E-18	32.65896203
CCL15	-1.217707782	1.946907368	-9.329893332	3.18E-19	2.50E-18	32.40301219
L1CAM	-2.042722434	1.84670876	-9.317249771	3.52E-19	2.76E-18	32.30221021
KIR2DL4	-1.024504943	0.737569571	-9.298570194	4.09E-19	3.20E-18	32.15346317
TXNIP	-1.532722258	8.457866252	-9.291033615	4.34E-19	3.39E-18	32.09350884
PER3	-1.132635744	1.937659679	-9.281251517	4.70E-19	3.66E-18	32.01574273
IMPA1	-1.059378068	4.397095704	-9.274020527	4.98E-19	3.87E-18	31.95829501
ZNF304	-1.081495976	1.470409808	-9.264065363	5.40E-19	4.19E-18	31.87925684
MYO1D	-1.03932444	7.227885693	-9.262221279	5.48E-19	4.25E-18	31.86462254
SLAMF7	-1.864988834	3.105584732	-9.260559059	5.55E-19	4.30E-18	31.85143326
ADRA2A	-1.997367427	3.208381861	-9.249333298	6.07E-19	4.70E-18	31.76240395
FOXF1	-1.319527792	3.800475861	-9.248600156	6.11E-19	4.72E-18	31.75659222
SMIM32	-2.213522018	2.535040487	-9.239236709	6.58E-19	5.08E-18	31.6823957
CACFD1	-1.163619844	5.284339109	-9.234549519	6.84E-19	5.27E-18	31.64527428
TMEM273	-1.097050112	2.194196336	-9.229508564	7.12E-19	5.48E-18	31.60536615
PTPRF	-1.009834381	6.920068626	-9.227270736	7.25E-19	5.57E-18	31.58765474
DCN	-1.981756085	5.163172548	-9.222362635	7.54E-19	5.78E-18	31.54882008
ATP8A1	-1.387211444	3.235331736	-9.214203644	8.05E-19	6.16E-18	31.4842959
PELI2	-1.233532606	2.523399388	-9.21355546	8.09E-19	6.19E-18	31.47917158
ANKRD9	-1.204557713	4.163345052	-9.206657649	8.55E-19	6.54E-18	31.42465588
CCL21	-2.814488708	4.915075533	-9.185522782	1.01E-18	7.71E-18	31.25780203
JAZF1	-1.069551363	2.195999796	-9.149146298	1.35E-18	1.02E-17	30.97126423
LIPH	-1.269502037	5.481342626	-9.141152603	1.44E-18	1.09E-17	30.90840733
FBXL7	-1.00357565	2.034221008	-9.136757795	1.49E-18	1.13E-17	30.87386643
ZNF415	-1.196466621	1.389473683	-9.093178148	2.11E-18	1.57E-17	30.53200086
PHYH	-1.118592819	5.1472822	-9.093113471	2.11E-18	1.57E-17	30.53149437
TJP3	-1.236327093	6.179556339	-9.089739119	2.17E-18	1.62E-17	30.50507319
GIMAP4	-1.374009529	4.11357768	-9.076083379	2.41E-18	1.79E-17	30.39822104
CYP3A4	-1.294727367	0.668716297	-9.067668151	2.58E-18	1.91E-17	30.33243219
KLK15	-1.310680701	1.237566418	-9.065231421	2.63E-18	1.95E-17	30.31339047
EBI3	-1.254576324	2.158157353	-9.056260356	2.82E-18	2.09E-17	30.24331841
SORBS1	-1.618915922	3.751883679	-9.043618807	3.12E-18	2.30E-17	30.14466183
ADA2	-1.508535437	3.286179294	-9.037502845	3.27E-18	2.41E-17	30.09696776
DNAJB4	-1.033242659	3.170717052	-9.029759041	3.48E-18	2.56E-17	30.03661284
CCDC80	-1.927078883	3.172643721	-9.021525872	3.71E-18	2.73E-17	29.972485
CSF1	-1.119635694	3.82063706	-9.021464542	3.72E-18	2.73E-17	29.97200745
S1PR1	-1.037316871	2.892182794	-9.02017963	3.75E-18	2.76E-17	29.96200321
HBA2	-2.157916922	3.254601372	-9.018256734	3.81E-18	2.80E-17	29.94703357
ITLN1	-4.407928534	4.906093563	-9.015347985	3.90E-18	2.86E-17	29.92439354
GRAMD1C	-1.040389332	1.762383963	-9.00381664	4.27E-18	3.12E-17	29.83469234
NEUROD1	-1.042166058	0.349716495	-9.002493735	4.31E-18	3.15E-17	29.82440692
SLC38A4	-1.763888123	1.647963719	-9.00145852	4.35E-18	3.18E-17	29.81635902
GLOD5	-1.346014906	2.457504145	-8.998680664	4.44E-18	3.25E-17	29.79476693
C3orf70	-1.242430957	2.358664453	-8.995466896	4.56E-18	3.33E-17	29.76979256
NCF1	-1.03568221	1.386086046	-8.992032222	4.68E-18	3.41E-17	29.74310869
B3GNT8	-1.596890704	4.543172107	-8.988474945	4.82E-18	3.51E-17	29.71548014
SGK2	-1.741206946	3.565665155	-8.976974828	5.27E-18	3.83E-17	29.62621578
CAPN13	-1.679592472	2.297888027	-8.971579257	5.50E-18	3.99E-17	29.58436381
CFH	-1.389738415	3.168280981	-8.965635662	5.76E-18	4.17E-17	29.53828219
OLFML2A	-1.048452797	3.009347886	-8.96265624	5.90E-18	4.27E-17	29.51519063
NXPE2	-1.794441096	2.174664598	-8.959619207	6.04E-18	4.37E-17	29.49165832
WNT9A	-1.077982481	1.390507482	-8.943699781	6.84E-18	4.92E-17	29.36840254
HK2	-1.130146144	6.378329936	-8.940880024	7.00E-18	5.03E-17	29.34658732
DEFB1	-2.545230718	3.812730247	-8.93626534	7.25E-18	5.21E-17	29.31089634
SERTAD4	-1.241094946	1.622527262	-8.93495116	7.33E-18	5.26E-17	29.30073465
CTSS	-1.034116101	7.526789095	-8.928518359	7.71E-18	5.52E-17	29.25100976
LGALS3	-1.046803551	10.05594535	-8.91529298	8.55E-18	6.10E-17	29.14886114
RASSF2	-1.200098749	2.980465686	-8.911882416	8.78E-18	6.25E-17	29.12253699
PDK2	-1.090127971	3.854114307	-8.910245439	8.89E-18	6.33E-17	29.10990473
AKAP9	-1.106393323	3.4409278	-8.89427915	1.01E-17	7.14E-17	28.98678481
GNG12	-1.035387886	6.528712813	-8.894043472	1.01E-17	7.16E-17	28.98496865
PLEKHO1	-1.155272221	3.558960101	-8.875415315	1.17E-17	8.24E-17	28.84152964
GGT6	-2.126679829	5.728748564	-8.873560924	1.18E-17	8.36E-17	28.82726268
MS4A4A	-1.545686375	2.851679925	-8.870892004	1.21E-17	8.53E-17	28.80673288
PBXIP1	-1.03148375	5.998791757	-8.867381232	1.24E-17	8.76E-17	28.77973431
SSTR1	-1.43731877	2.403319136	-8.851524562	1.40E-17	9.87E-17	28.65789092
FAS	-1.176357452	3.186180752	-8.849020131	1.43E-17	1.00E-16	28.6386614
GPR34	-1.507664841	2.712344921	-8.838669846	1.55E-17	1.09E-16	28.55923225
A2M	-1.45706658	6.795360838	-8.82678177	1.70E-17	1.19E-16	28.46808628
ANKRD65	-1.03189478	1.418381036	-8.821139456	1.78E-17	1.24E-16	28.4248582
PLA2G10	-1.716069068	3.532134897	-8.808946689	1.95E-17	1.37E-16	28.33151391
IL6ST	-1.142469784	4.305516235	-8.808543619	1.96E-17	1.37E-16	28.32842975
KLC4	-1.079161094	4.739323849	-8.803276558	2.04E-17	1.43E-16	28.28813744
FDCSP	-2.619533183	2.148123279	-8.794931283	2.18E-17	1.52E-16	28.22433356
COX7A1	-1.36055682	4.249462578	-8.768600096	2.67E-17	1.85E-16	28.02331096
NTN4	-1.08233044	3.561331889	-8.754529649	2.98E-17	2.05E-16	27.91607421
RGS2	-1.602592511	4.729281745	-8.752012353	3.04E-17	2.09E-16	27.89690227
CDIP1	-1.385386319	3.256211575	-8.737383026	3.40E-17	2.34E-16	27.78556483
RSAD2	-1.551082224	2.702140388	-8.730389066	3.59E-17	2.47E-16	27.73238557
CD19	-1.174495293	1.233347089	-8.719598667	3.90E-17	2.68E-16	27.6504016
AMN	-1.888744876	4.853561372	-8.71476727	4.04E-17	2.78E-16	27.61371767
PDZRN3	-1.26781057	3.007104414	-8.699370246	4.55E-17	3.12E-16	27.49691145
SORBS2	-1.293910373	2.294517194	-8.690355032	4.88E-17	3.33E-16	27.42859065
ANTXR2	-1.118963011	4.436680285	-8.683774508	5.13E-17	3.50E-16	27.37875409
C1orf21	-1.142407254	3.762197777	-8.679829868	5.29E-17	3.60E-16	27.34889343
CNGA1	-1.227327682	1.773656055	-8.679530501	5.30E-17	3.61E-16	27.34662766
AHNAK	-1.48517145	6.227170626	-8.67797825	5.36E-17	3.65E-16	27.33488029
APOBEC3B	-1.444801605	3.211649349	-8.650927354	6.60E-17	4.45E-16	27.13041131
WFDC1	-1.028925404	2.089092912	-8.649989103	6.64E-17	4.48E-16	27.12332789
GZMM	-1.338045373	1.936730031	-8.646046507	6.85E-17	4.62E-16	27.09356918
MAP2K6	-1.093327139	3.254726455	-8.642631939	7.03E-17	4.73E-16	27.06780418
NEURL1	-1.926005593	2.552568653	-8.618731563	8.44E-17	5.65E-16	26.8876738
RETREG1	-1.381067762	4.245824768	-8.613870134	8.75E-17	5.86E-16	26.85108014
MEOX1	-1.052617404	1.568321637	-8.61014087	9.01E-17	6.02E-16	26.82301913
KLHDC8B	-1.116580828	3.642172993	-8.609021988	9.08E-17	6.07E-16	26.81460182
MS4A6A	-1.396572178	3.380752188	-8.60121519	9.64E-17	6.43E-16	26.75589433
CYP2C18	-1.442746407	1.74632492	-8.590275577	1.05E-16	6.97E-16	26.67369491
TMEM200B	-1.026807805	1.726327575	-8.581645482	1.12E-16	7.43E-16	26.60890424
RIMS3	-1.202777952	1.883502646	-8.579831588	1.13E-16	7.53E-16	26.59529258
MARCKS	-1.112612152	7.000208138	-8.57865417	1.14E-16	7.59E-16	26.58645826
APBB1IP	-1.157723153	2.426552664	-8.571113496	1.21E-16	8.03E-16	26.52990113
ZEB2	-1.077462462	1.701296081	-8.55847942	1.33E-16	8.81E-16	26.43522558
TRPM4	-1.177380772	5.723077748	-8.558130502	1.34E-16	8.83E-16	26.43261239
PTPRR	-1.680708255	2.69668605	-8.53254691	1.62E-16	1.07E-15	26.24122416
AMOTL1	-1.263134991	2.330189755	-8.50065762	2.07E-16	1.35E-15	26.00326643
NCKAP1L	-1.159894491	2.520086691	-8.498929601	2.09E-16	1.37E-15	25.9903911
TAGLN	-1.965363305	5.832525976	-8.473498232	2.54E-16	1.65E-15	25.80113207
PC	-1.046050246	3.071210367	-8.471960965	2.57E-16	1.67E-15	25.7897055
LTK	-1.821598739	2.309932789	-8.467992502	2.64E-16	1.71E-15	25.76021499
IRAG1	-1.251063096	3.136639252	-8.461088548	2.78E-16	1.80E-15	25.70893503
KITLG	-1.221542081	3.764450832	-8.438428988	3.30E-16	2.13E-15	25.54085031
SAMD9	-1.390692043	3.222023107	-8.431348441	3.48E-16	2.24E-15	25.48839786
ITPKA	-1.684058121	4.135963443	-8.42556933	3.64E-16	2.33E-15	25.44561109
BCL2L15	-1.409000021	4.045682564	-8.422267696	3.73E-16	2.39E-15	25.42117675
OR2W3	-1.040689504	0.701523076	-8.412595102	4.01E-16	2.56E-15	25.34963471
ZFP3	-1.023518436	2.441382929	-8.404103076	4.27E-16	2.73E-15	25.28687589
MGP	-1.937445609	4.824277703	-8.395076097	4.57E-16	2.91E-15	25.22021625
ATP8B2	-1.050394083	2.737811526	-8.38912569	4.78E-16	3.04E-15	25.17630521
BMERB1	-1.065619573	2.664645838	-8.384735001	4.94E-16	3.14E-15	25.14391925
SLC49A3	-1.064121922	2.202253403	-8.375893674	5.28E-16	3.34E-15	25.07874417
P2RY10	-1.019625435	1.49678119	-8.375706194	5.28E-16	3.34E-15	25.0773627
EVI2B	-1.50009219	3.351079997	-8.36624983	5.67E-16	3.57E-15	25.00771274
HMGCS2	-3.297953854	6.78408177	-8.363465878	5.79E-16	3.64E-15	24.98721919
SMIM10	-1.126502687	2.145214846	-8.35884098	5.99E-16	3.77E-15	24.9531853
RASSF6	-1.092128995	3.552186763	-8.352697121	6.27E-16	3.94E-15	24.90799574
MS4A8	-1.953447613	2.95127914	-8.348349185	6.48E-16	4.06E-15	24.87603089
CKMT1B	-1.210375357	3.965337475	-8.342937477	6.75E-16	4.23E-15	24.83626314
CAPN9	-2.0913994	2.836700765	-8.337742272	7.01E-16	4.38E-15	24.79810482
CACNA1H	-1.310647241	2.713692762	-8.33285196	7.27E-16	4.54E-15	24.76220243
EFEMP1	-1.724263908	4.25515924	-8.323471699	7.80E-16	4.86E-15	24.69338181
CAMK2N1	-1.207742303	7.189524229	-8.316373431	8.22E-16	5.11E-15	24.64134284
CSF1R	-1.479110438	4.147273498	-8.311486936	8.52E-16	5.29E-15	24.60553852
ARHGEF26	-1.007908145	1.939725963	-8.311230666	8.54E-16	5.30E-15	24.60366122
LY86	-1.162765154	2.698306366	-8.298044816	9.42E-16	5.82E-15	24.50712822
COL14A1	-1.575519704	3.442188367	-8.292614775	9.80E-16	6.05E-15	24.46740912
FOXD2	-1.505117915	3.561931145	-8.288121297	1.01E-15	6.25E-15	24.4345557
PRKAA2	-1.060497879	0.683118801	-8.287918396	1.02E-15	6.26E-15	24.43307254
CD96	-1.014368557	1.656224209	-8.283501576	1.05E-15	6.46E-15	24.40079344
NDRG1	-1.18819079	6.488892341	-8.273442228	1.13E-15	6.94E-15	24.32732655
VSIG4	-1.772973409	3.66498085	-8.267267936	1.18E-15	7.26E-15	24.28226735
TAGAP	-1.078289988	2.030624559	-8.25896657	1.26E-15	7.70E-15	24.22172557
SEMA4G	-1.034647492	4.752224538	-8.249925972	1.34E-15	8.21E-15	24.15584549
TPM1	-1.072224621	6.002366833	-8.234500727	1.51E-15	9.17E-15	24.04356713
XCL2	-1.03811693	1.039921249	-8.233565356	1.52E-15	9.23E-15	24.03676387
KRCC1	-1.063848275	5.911896658	-8.230039137	1.56E-15	9.46E-15	24.01112181
CDKN1A	-1.211985597	7.233606461	-8.227859014	1.58E-15	9.61E-15	23.99527254
TINAG	-1.788196117	3.170117116	-8.223454397	1.63E-15	9.92E-15	23.96326124
ZSCAN18	-1.049861742	1.578908541	-8.180258893	2.25E-15	1.35E-14	23.65002787
HCLS1	-1.193368903	3.745092893	-8.17915255	2.26E-15	1.36E-14	23.64202183
TSC22D3	-1.128930005	4.877517513	-8.174997288	2.33E-15	1.40E-14	23.61195979
MS4A7	-1.371449579	2.861663064	-8.131453001	3.21E-15	1.90E-14	23.29763772
CD48	-1.281712519	2.195523026	-8.121758393	3.45E-15	2.04E-14	23.22783384
PRADC1	-1.006383642	5.396141703	-8.099196864	4.06E-15	2.39E-14	23.06563345
C1QTNF12	-1.54809166	2.617870852	-8.096011017	4.16E-15	2.45E-14	23.0427577
STAP2	-1.102452897	6.622624461	-8.092065454	4.28E-15	2.52E-14	23.0144365
NEXN	-1.493100472	2.585695417	-8.085026811	4.51E-15	2.65E-14	22.96393973
TMEM54	-1.208459791	8.144567387	-8.080023685	4.67E-15	2.74E-14	22.92806687
GNG11	-1.043339213	3.564960123	-8.073441657	4.90E-15	2.87E-14	22.88089932
TP53INP1	-1.03601454	3.760814391	-8.057335073	5.51E-15	3.21E-14	22.76560325
CPTP	-1.05408399	5.50279249	-8.042491619	6.14E-15	3.56E-14	22.65950708
TMEM45B	-1.101670249	7.183026502	-8.017850045	7.33E-15	4.24E-14	22.48371233
PCDHGC3	-1.175417055	2.245030114	-8.007614071	7.90E-15	4.56E-14	22.41081133
ABCB1	-2.022972061	3.844233655	-8.002775363	8.18E-15	4.71E-14	22.37637507
ABCA5	-1.034589508	2.290115684	-7.984982803	9.30E-15	5.33E-14	22.24988769
ADH6	-1.570082119	2.491382026	-7.972280564	1.02E-14	5.84E-14	22.15972151
KCTD12	-1.6167008	4.556660753	-7.968841461	1.04E-14	5.97E-14	22.13532845
CKMT1A	-1.175489355	3.923817505	-7.968095802	1.05E-14	6.00E-14	22.13004068
SOSTDC1	-1.862689714	2.531606757	-7.963996296	1.08E-14	6.17E-14	22.10097632
CSF2RB	-1.355772653	2.9711973	-7.949973014	1.20E-14	6.79E-14	22.00164331
ADAM28	-1.042844874	1.757570433	-7.93903844	1.29E-14	7.32E-14	21.92428374
SMCHD1	-1.03182086	3.50947539	-7.926329856	1.42E-14	8.01E-14	21.83447794
AKAP12	-1.623836638	2.99761423	-7.911437516	1.58E-14	8.89E-14	21.7293836
A1CF	-1.310117582	2.879995713	-7.902333785	1.68E-14	9.47E-14	21.66521525
GSTM4	-1.000759756	4.061061708	-7.902177865	1.69E-14	9.48E-14	21.66411674
TBX10	-1.89691719	2.347147189	-7.899692238	1.72E-14	9.64E-14	21.64660693
PLIN1	-1.371597918	0.945277989	-7.898011591	1.74E-14	9.75E-14	21.63477017
TENT5A	-1.066918269	3.925691416	-7.897948934	1.74E-14	9.75E-14	21.63432892
CD37	-1.275379965	2.806229815	-7.894501583	1.78E-14	9.98E-14	21.61005564
PDGFRA	-1.169540298	3.28248913	-7.889397564	1.85E-14	1.03E-13	21.57413277
TCEAL3	-1.043795806	3.101389889	-7.885333943	1.90E-14	1.06E-13	21.54554539
TWIST2	-1.001821263	1.542285865	-7.883560588	1.93E-14	1.07E-13	21.53307353
DOCK2	-1.010939849	1.889571927	-7.878635412	1.99E-14	1.11E-13	21.49844672
SPON1	-1.922140972	4.041606756	-7.87860434	1.99E-14	1.11E-13	21.49822833
MYO15B	-1.283226863	4.94128621	-7.87628961	2.03E-14	1.13E-13	21.48196036
ITGB7	-1.094203653	1.949659185	-7.866428029	2.18E-14	1.21E-13	21.41269496
CYP4F12	-1.372937768	3.700608494	-7.864680912	2.20E-14	1.22E-13	21.40043072
CBX6	-1.171504029	3.536828402	-7.854667618	2.37E-14	1.31E-13	21.33018162
PPP1R36	-1.013477148	2.026627399	-7.854639957	2.37E-14	1.31E-13	21.32998766
TNFSF12	-1.0912811	3.733194473	-7.84267144	2.58E-14	1.42E-13	21.24611394
LAX1	-1.009235733	1.372239637	-7.830509481	2.81E-14	1.55E-13	21.16098753
BST1	-1.037997884	2.361366138	-7.819964328	3.03E-14	1.66E-13	21.08726185
PER1	-1.104319316	3.444513822	-7.81299227	3.18E-14	1.74E-13	21.03856012
RAPGEFL1	-1.154316242	5.456375594	-7.81128976	3.22E-14	1.76E-13	21.02667281
NSG1	-1.048068811	1.635416024	-7.809998129	3.25E-14	1.78E-13	21.01765572
SASH3	-1.228366981	3.487901145	-7.803351253	3.41E-14	1.86E-13	20.9712713
BOC	-1.049722455	1.548144289	-7.78230035	3.95E-14	2.14E-13	20.82457545
P2RY13	-1.152022748	1.798517195	-7.782052285	3.96E-14	2.15E-13	20.82284864
NECTIN3	-1.116908191	3.437157257	-7.768669237	4.35E-14	2.36E-13	20.72975198
SOWAHA	-1.346704862	3.756302331	-7.762291321	4.55E-14	2.46E-13	20.68542969
LPP	-1.157945111	4.013405988	-7.750530767	4.95E-14	2.66E-13	20.603777
EFNA5	-1.196802744	1.579015593	-7.750109485	4.96E-14	2.67E-13	20.60085388
C1QA	-1.590000832	7.072535499	-7.742498985	5.24E-14	2.81E-13	20.54806911
H1-2	-1.806056148	6.010658354	-7.738767085	5.38E-14	2.88E-13	20.52220044
TMEM63C	-1.417821595	1.939038913	-7.717745444	6.23E-14	3.33E-13	20.37666754
PPP1R14D	-1.786048624	6.704335559	-7.713412569	6.42E-14	3.42E-13	20.34670997
FRMD1	-1.580395258	2.32450615	-7.707347127	6.70E-14	3.57E-13	20.30479578
WAS	-1.115392815	3.197769932	-7.696628485	7.23E-14	3.84E-13	20.23079032
FERMT2	-1.19490222	2.986314472	-7.670953347	8.65E-14	4.57E-13	20.05385181
MCOLN2	-1.528459316	2.982516079	-7.663395743	9.12E-14	4.81E-13	20.00185847
C2orf72	-1.339198753	4.242339731	-7.63975281	1.08E-13	5.64E-13	19.83946736
MAGEH1	-1.074430842	3.858753251	-7.600775854	1.41E-13	7.33E-13	19.57262662
AXL	-1.102541799	3.994742445	-7.595251241	1.47E-13	7.61E-13	19.53489248
FBLN2	-1.79866524	4.325052089	-7.590821329	1.51E-13	7.84E-13	19.50465116
ATOH1	-2.362909498	3.793265713	-7.583142581	1.59E-13	8.25E-13	19.45226461
ST6GALNAC1	-1.90874362	6.352075571	-7.571476539	1.73E-13	8.93E-13	19.37275662
PHGR1	-2.131959929	8.594984022	-7.567013864	1.78E-13	9.20E-13	19.34236785
PTGIS	-1.532611646	2.218585883	-7.552013073	1.98E-13	1.02E-12	19.24032425
MISP	-1.010843125	8.517715387	-7.549410256	2.01E-13	1.03E-12	19.22263495
SPINK5	-1.232337948	1.821566747	-7.533970144	2.24E-13	1.15E-12	19.1178009
C10orf99	-2.881500041	7.257856096	-7.525269296	2.38E-13	1.21E-12	19.05880025
CRYBA2	-1.103144865	0.803206042	-7.516625677	2.52E-13	1.29E-12	19.00024173
AKAP7	-1.18869704	2.797199027	-7.508201663	2.68E-13	1.36E-12	18.94322287
CCL11	-1.671065336	3.498036553	-7.503489291	2.76E-13	1.40E-12	18.91134902
CRAT	-1.292669359	5.396355158	-7.492726244	2.98E-13	1.51E-12	18.8386094
ZNF134	-1.017068364	2.196640547	-7.486430844	3.11E-13	1.57E-12	18.7961022
ADGRG7	-1.736543834	2.338395457	-7.472169912	3.43E-13	1.73E-12	18.69991697
RETNLB	-2.633784273	3.741873181	-7.459323393	3.74E-13	1.88E-12	18.61339763
CAMK1D	-1.214644189	3.718534282	-7.458586596	3.76E-13	1.89E-12	18.60843905
ZEB1	-1.121287571	2.640068689	-7.447754938	4.05E-13	2.03E-12	18.53558829
RPS6KA6	-1.188158383	1.617149527	-7.427768614	4.64E-13	2.31E-12	18.40138941
TMEM47	-1.224036735	3.256224466	-7.419533109	4.91E-13	2.44E-12	18.34617631
AIF1	-1.201830656	4.612146302	-7.41231819	5.16E-13	2.56E-12	18.29784607
B4GALNT3	-1.026463139	4.885281067	-7.390483394	5.98E-13	2.96E-12	18.15181337
NDNF	-1.285324113	2.227925453	-7.376725491	6.57E-13	3.24E-12	18.0599781
C5orf52	-1.325532768	2.17046343	-7.370380557	6.86E-13	3.38E-12	18.01767166
RSPO3	-1.008245277	1.250221577	-7.365248279	7.10E-13	3.50E-12	17.98347243
PDZD3	-1.307821798	2.518752168	-7.363425895	7.19E-13	3.54E-12	17.9713335
TPM2	-1.518299705	6.696085155	-7.348359888	7.96E-13	3.91E-12	17.87107166
PLEKHG6	-1.008160219	5.448752945	-7.344143073	8.19E-13	4.02E-12	17.84303919
TRIM58	-1.200796035	1.128696854	-7.343959584	8.20E-13	4.02E-12	17.84181969
CTSW	-1.373978014	2.337514747	-7.343202741	8.25E-13	4.04E-12	17.83678984
MRC1	-1.581478733	3.034324695	-7.341688517	8.33E-13	4.07E-12	17.82672783
SLC37A2	-1.283378801	2.326783013	-7.340873776	8.38E-13	4.10E-12	17.82131458
TGFB1I1	-1.006597233	4.008791183	-7.338749173	8.50E-13	4.15E-12	17.8072007
PROM2	-1.802773364	3.517265691	-7.31394136	1.00E-12	4.88E-12	17.64264575
RNASE1	-1.208786963	8.158433725	-7.309735222	1.03E-12	5.01E-12	17.61479041
ARHGAP30	-1.062516517	3.244021691	-7.305930771	1.06E-12	5.14E-12	17.58960645
CRABP1	-1.052367571	0.80069621	-7.281349278	1.25E-12	6.03E-12	17.42714324
MFSD6L	-1.201860651	2.20224261	-7.268727287	1.36E-12	6.54E-12	17.34389519
SLC2A5	-1.01949697	1.767878409	-7.26165477	1.43E-12	6.84E-12	17.29729989
CKB	-2.290574858	8.478369537	-7.246551599	1.58E-12	7.54E-12	17.19792041
CD52	-1.334012933	4.512640385	-7.243615662	1.61E-12	7.69E-12	17.17862137
C8G	-1.364994039	2.216731721	-7.243217137	1.62E-12	7.70E-12	17.17600221
NBEAL1	-1.001672871	1.428957882	-7.229502582	1.77E-12	8.42E-12	17.08593959
OLFML3	-1.250434014	4.251836014	-7.224211262	1.83E-12	8.71E-12	17.05122899
XK	-1.050967762	4.303015746	-7.196962303	2.20E-12	1.04E-11	16.87280639
TSPAN2	-1.309262034	2.859868501	-7.195605019	2.22E-12	1.05E-11	16.86393346
UST	-1.008005382	1.351673356	-7.194781458	2.23E-12	1.05E-11	16.85855028
MAP1B	-1.028753125	2.031888181	-7.181130964	2.44E-12	1.15E-11	16.76939763
NXPH3	-1.021530168	1.180931688	-7.174020598	2.56E-12	1.20E-11	16.72301395
TRPA1	-1.26367972	1.93067298	-7.165320746	2.72E-12	1.27E-11	16.66631253
RAI2	-1.273507064	2.922669005	-7.165214727	2.72E-12	1.27E-11	16.66562189
FCGRT	-1.128498493	7.310518757	-7.161563391	2.78E-12	1.30E-11	16.6418413
GZMA	-1.570412932	4.023519155	-7.12968906	3.44E-12	1.60E-11	16.43467
TNFRSF11A	-1.162694821	3.709316229	-7.125158447	3.54E-12	1.65E-11	16.40528414
CD4	-1.183057294	4.410727319	-7.121828114	3.62E-12	1.68E-11	16.38369314
OTC	-1.723767206	1.830986766	-7.118742589	3.70E-12	1.71E-11	16.36369665
SLC15A1	-1.552263612	1.564536051	-7.103643588	4.08E-12	1.89E-11	16.26594638
HGD	-1.311081472	3.340882154	-7.058711468	5.49E-12	2.52E-11	15.97606627
PGAP4	-1.153213684	4.132528115	-7.045222913	5.99E-12	2.74E-11	15.88933989
CTSF	-1.130851105	3.424506915	-7.034709831	6.42E-12	2.93E-11	15.82183939
OASL	-1.273707802	3.605231238	-7.006773175	7.70E-12	3.48E-11	15.64287248
C1QC	-1.476136881	7.262342241	-6.994123935	8.37E-12	3.77E-11	15.56203253
SHD	-1.189761102	2.735906841	-6.981395843	9.09E-12	4.08E-11	15.48081038
DERL3	-1.076708505	1.978590127	-6.976998017	9.35E-12	4.19E-11	15.45277482
INPP5J	-1.03536439	3.337573616	-6.942904096	1.17E-11	5.20E-11	15.23592618
CCL5	-1.532714542	4.93832467	-6.930592495	1.26E-11	5.60E-11	15.15783639
TGFBR3	-1.059931044	2.881298771	-6.922529267	1.33E-11	5.90E-11	15.10675533
BHLHE41	-1.150930541	3.689194856	-6.885585398	1.69E-11	7.43E-11	14.87334431
AKR1C3	-1.416081688	5.352416214	-6.86667448	1.91E-11	8.36E-11	14.75426666
DOK2	-1.09399041	3.21976389	-6.82092336	2.56E-11	1.11E-10	14.46730959
CD3E	-1.196389423	3.547945367	-6.814656526	2.66E-11	1.15E-10	14.42812761
IL1R1	-1.025710757	3.639431991	-6.778163113	3.35E-11	1.44E-10	14.20055767
TMEM61	-1.068866702	1.389717504	-6.776646218	3.39E-11	1.46E-10	14.19112052
MUC4	-1.80785447	3.224916936	-6.768376491	3.57E-11	1.53E-10	14.13970262
MDFIC	-1.001226502	3.017270331	-6.767792101	3.58E-11	1.54E-10	14.13607109
CD7	-1.285012824	2.850194908	-6.765651782	3.63E-11	1.56E-10	14.12277293
RARRES2	-1.241085909	5.915365845	-6.762389209	3.71E-11	1.59E-10	14.10250879
CD163	-1.486935091	3.339463596	-6.753659467	3.92E-11	1.67E-10	14.04832776
FRZB	-1.367958923	3.718479461	-6.74878249	4.04E-11	1.73E-10	14.01808434
URAD	-2.432480307	3.27883137	-6.742919368	4.19E-11	1.79E-10	13.98174978
STOM	-1.042084326	6.178427013	-6.738799135	4.30E-11	1.83E-10	13.95623195
ADIPOQ	-1.120993511	0.390464762	-6.729101559	4.58E-11	1.95E-10	13.89622351
TFCP2L1	-1.389774558	4.25830888	-6.723420925	4.74E-11	2.02E-10	13.86110546
DQX1	-1.298219135	3.369005559	-6.715431157	4.99E-11	2.11E-10	13.81175423
DUSP1	-1.194462994	7.090434385	-6.705185853	5.32E-11	2.25E-10	13.74854298
PALLD	-1.008008193	5.115835945	-6.638936673	8.06E-11	3.37E-10	13.34175681
KCNS3	-1.054758768	3.071176368	-6.624078392	8.85E-11	3.69E-10	13.2509897
ACHE	-1.337728794	2.870982978	-6.621962881	8.96E-11	3.73E-10	13.23808027
FAM83E	-1.075413033	5.864504158	-6.604708311	9.98E-11	4.14E-10	13.13291787
EHD2	-1.177401953	5.087225513	-6.598346943	1.04E-10	4.30E-10	13.09420523
CD14	-1.229745993	6.322910634	-6.593818522	1.07E-10	4.42E-10	13.06666631
HCK	-1.085271969	3.799911833	-6.588633448	1.10E-10	4.56E-10	13.03515364
SMIM33	-1.13827228	1.533031002	-6.524662113	1.64E-10	6.67E-10	12.64808646
SLC39A5	-1.797795769	5.91731455	-6.514988477	1.74E-10	7.06E-10	12.5898329
ESPN	-1.31237672	3.554708115	-6.506802527	1.83E-10	7.41E-10	12.54059519
CD69	-1.052053853	2.167174501	-6.505569748	1.84E-10	7.46E-10	12.53318469
EEF1A2	-1.017933023	0.898675426	-6.505561049	1.84E-10	7.46E-10	12.5331324
XPNPEP2	-1.896566264	2.880618141	-6.495153138	1.96E-10	7.94E-10	12.47061567
FLNA	-1.328229703	7.378283346	-6.487384924	2.06E-10	8.30E-10	12.42401
SERINC2	-1.009287814	7.690988999	-6.486016625	2.08E-10	8.37E-10	12.41580574
TUBB2B	-1.195344986	1.863043884	-6.47843441	2.18E-10	8.74E-10	12.37036973
FERMT3	-1.097399404	4.337826426	-6.463160017	2.39E-10	9.56E-10	12.27897571
CPVL	-1.165787733	3.841906098	-6.454750959	2.51E-10	1.00E-09	12.22873846
SEMA3B	-1.145749877	4.541526902	-6.454700398	2.52E-10	1.00E-09	12.22843657
PTGER2	-1.184602418	2.788091561	-6.443415092	2.70E-10	1.07E-09	12.16110388
SPDEF	-1.996531761	4.438893575	-6.436733122	2.81E-10	1.12E-09	12.12128375
C1QB	-1.404818231	7.126777631	-6.43657102	2.81E-10	1.12E-09	12.12031817
ALDH1A1	-1.695754711	5.733878032	-6.434004228	2.85E-10	1.13E-09	12.10503145
STX19	-1.051057084	4.190639171	-6.4335186	2.86E-10	1.14E-09	12.10213983
SMIM31	-1.239657234	3.726118423	-6.432146264	2.89E-10	1.15E-09	12.09396944
AQP1	-1.175223546	5.339741085	-6.425646996	3.00E-10	1.19E-09	12.05529527
SSC5D	-1.215962051	2.312485498	-6.416234991	3.18E-10	1.26E-09	11.99934769
SLC6A8	-1.370823058	5.625364485	-6.393957781	3.64E-10	1.43E-09	11.867204
PLOD2	-1.001447547	4.794620269	-6.386462699	3.81E-10	1.50E-09	11.8228328
TEX43	-1.175290376	1.66136734	-6.385742506	3.83E-10	1.50E-09	11.81857156
MUC12	-1.985569831	4.004893564	-6.361925308	4.42E-10	1.72E-09	11.6778809
AGR3	-1.912605253	5.91357622	-6.356460146	4.57E-10	1.78E-09	11.64566089
COL17A1	-1.525139609	5.436905184	-6.354115168	4.63E-10	1.80E-09	11.63184327
CYP27A1	-1.163018009	5.274549819	-6.305865886	6.19E-10	2.39E-09	11.34850483
PLA2G2D	-1.190009041	1.367198496	-6.268383217	7.74E-10	2.96E-09	11.12966817
NUDT12	-1.07046724	3.448994343	-6.240329716	9.15E-10	3.48E-09	10.9666143
MT-ND6	-1.33276135	11.29935495	-6.219179047	1.04E-09	3.92E-09	10.84409665
KLK1	-1.497335228	5.430888106	-6.208768816	1.10E-09	4.16E-09	10.78392549
PTPRC	-1.200952774	3.229702376	-6.205049219	1.13E-09	4.25E-09	10.76244723
PCSK1N	-1.856081057	2.100674554	-6.191291028	1.22E-09	4.60E-09	10.68309883
PODN	-1.099242536	3.119046645	-6.187974617	1.25E-09	4.68E-09	10.66399458
GPR183	-1.128080687	3.589683051	-6.130550731	1.75E-09	6.49E-09	10.33460209
GNE	-1.146291627	5.030339493	-6.119522683	1.87E-09	6.90E-09	10.27164676
ANO7	-1.119505307	2.203225741	-6.063931196	2.58E-09	9.39E-09	9.955786369
LY96	-1.096077184	3.502567294	-6.02880573	3.16E-09	1.14E-08	9.757497091
H2AC6	-1.018479582	5.75763598	-6.025567534	3.22E-09	1.16E-08	9.739267205
IFIT1	-1.101661375	2.750627911	-5.999719924	3.74E-09	1.34E-08	9.594059171
PIGR	-2.841937812	9.933468171	-5.986392411	4.04E-09	1.44E-08	9.519399043
ABO	-1.06473303	4.927118845	-5.93634066	5.37E-09	1.90E-08	9.240301265
SFRP2	-2.330281304	5.112438202	-5.934365629	5.43E-09	1.92E-08	9.229329972
CDA	-1.346823784	5.378838158	-5.914333046	6.09E-09	2.14E-08	9.118228847
SMPX	-1.132970391	0.935579938	-5.909092593	6.28E-09	2.20E-08	9.089219238
FAM3D	-1.441388162	7.493423073	-5.904661667	6.44E-09	2.25E-08	9.064708441
PRUNE2	-1.138092164	2.991843096	-5.844502665	9.04E-09	3.11E-08	8.733513015
THBS4	-1.373466929	1.608061621	-5.841047147	9.22E-09	3.17E-08	8.714579293
CES1	-1.747405976	3.150632729	-5.829121928	9.86E-09	3.38E-08	8.649313043
LTB	-1.001876526	3.640739652	-5.828337897	9.90E-09	3.39E-08	8.645026164
GP2	-1.311897925	0.926412131	-5.818982233	1.04E-08	3.56E-08	8.593910768
SATB2	-1.10067661	4.638290024	-5.691899301	2.12E-08	7.04E-08	7.906726921
HSPA1A	-1.201851524	5.051465496	-5.663206384	2.48E-08	8.18E-08	7.753422043
FFAR4	-1.429622153	3.257873909	-5.659840604	2.52E-08	8.32E-08	7.735483616
RARRES1	-1.364976316	4.709904986	-5.654637543	2.60E-08	8.56E-08	7.707771643
GBP3	-1.099700006	5.089866639	-5.653320625	2.62E-08	8.62E-08	7.700761185
CXCL13	-1.615069398	3.122276766	-5.648736768	2.68E-08	8.82E-08	7.676370795
H2BC5	-1.108837294	5.196415241	-5.604085749	3.42E-08	1.11E-07	7.439700171
INSM1	-1.033049267	0.960635434	-5.576469545	3.98E-08	1.29E-07	7.294153244
LCP1	-1.074822423	5.147547707	-5.535413396	4.96E-08	1.59E-07	7.078950651
FAM50B	-1.073940278	2.549452627	-5.451354268	7.78E-08	2.45E-07	6.642747432
ACTA2	-1.082789182	6.360708712	-5.448868378	7.88E-08	2.48E-07	6.629937932
CLC	-1.648792076	2.118912243	-5.444958014	8.05E-08	2.53E-07	6.609798812
CD8A	-1.017829398	2.760138492	-5.437525832	8.37E-08	2.63E-07	6.57155715
AIFM3	-1.230540571	3.76446477	-5.417015471	9.33E-08	2.92E-07	6.466264301
APOD	-1.417640992	3.753575172	-5.41440384	9.46E-08	2.96E-07	6.452882582
CBFA2T3	-1.001027852	1.760126155	-5.395566324	1.05E-07	3.26E-07	6.356531649
SLC28A2	-1.353518988	1.485515831	-5.326712469	1.50E-07	4.60E-07	6.006907553
FGFBP1	-1.2608156	4.170645896	-5.319026693	1.56E-07	4.78E-07	5.968130127
SCNN1A	-1.002466037	6.345267104	-5.307233971	1.66E-07	5.08E-07	5.908729199
NNAT	-1.018461959	2.188812297	-5.250858485	2.22E-07	6.70E-07	5.626394501
ENPP3	-1.560912928	3.089407437	-5.228663481	2.49E-07	7.46E-07	5.515981987
HLA-DOA	-1.040156329	3.233343068	-5.193731895	2.98E-07	8.86E-07	5.343060993
CD53	-1.042632401	5.037031512	-5.179998448	3.19E-07	9.48E-07	5.275362271
CDC42EP5	-1.040520757	7.31236762	-5.148782958	3.74E-07	1.10E-06	5.122086819
RFLNA	-1.015686779	4.652152949	-5.123845664	4.25E-07	1.24E-06	5.000239048
SERPINA6	-1.162875012	1.729749696	-5.084135756	5.19E-07	1.51E-06	4.807312326
HLA-DPA1	-1.171184431	5.896302685	-5.071818006	5.52E-07	1.60E-06	4.747743387
CALD1	-1.089608194	5.62722628	-5.070516597	5.55E-07	1.61E-06	4.74145737
GPNMB	-1.214696244	4.999209105	-5.064029391	5.73E-07	1.66E-06	4.710144889
SLITRK6	-1.37342079	1.814587619	-4.984650093	8.50E-07	2.42E-06	4.329937358
CPE	-1.192332792	4.50263971	-4.95330032	9.92E-07	2.81E-06	4.181280737
HLA-DQA1	-1.076928925	4.440976203	-4.906884985	1.24E-06	3.49E-06	3.962750783
HLA-DPB1	-1.004406088	5.50972608	-4.883130409	1.40E-06	3.90E-06	3.851635283
ST3GAL4	-1.114263736	3.984779236	-4.848900797	1.65E-06	4.57E-06	3.692385544
MUC2	-2.201494756	6.219473215	-4.833917807	1.77E-06	4.89E-06	3.623000244
MT1A	-1.331928546	2.925930658	-4.732743515	2.87E-06	7.77E-06	3.159607199
FOXA1	-1.029767989	4.011122159	-4.559025297	6.43E-06	1.68E-05	2.384944701
RNF186	-1.101428927	4.660332277	-4.557983775	6.46E-06	1.68E-05	2.380380645
GSTM1	-1.18814861	1.49244831	-4.491257945	8.75E-06	2.25E-05	2.089987709
BEX2	-1.278652601	2.803446851	-4.446415449	1.07E-05	2.72E-05	1.897055816
PLAAT4	-1.055074543	5.783401031	-4.395029457	1.35E-05	3.38E-05	1.678175356
PPP1R14C	-1.014420155	4.532697238	-4.271343886	2.32E-05	5.66E-05	1.161021746
WFDC2	-1.369561737	5.406323478	-4.171798305	3.55E-05	8.49E-05	0.754791451
C3	-1.056525541	5.526659576	-3.922614755	9.95E-05	0.000225832	-0.222725248
FOSB	-1.028336606	3.572801101	-3.676128155	0.000261756	0.000563048	-1.133804427
PLA2G2A	-1.581123418	6.939110786	-3.571135111	0.000388903	0.000818012	-1.504863521
PLA2G12B	-1.072637755	2.36857866	-3.463617962	0.000577558	0.001187272	-1.874234695
PCP4	-1.04792209	2.143980084	-3.312756062	0.000989015	0.001971323	-2.374327515
CXCL14	-1.086258864	7.141207743	-3.278161088	0.001115719	0.002204677	-2.48600134
LRRC26	-1.008263074	2.662682987	-3.027080726	0.002593428	0.004864325	-3.262713659
LEFTY1	-1.188159345	4.721995775	-2.987233527	0.002949884	0.005487478	-3.380498201
MUC5B	-1.096410253	4.330478002	-2.905662801	0.003823095	0.006993107	-3.616909296
