# Supplementary material for: Elucidation of the mechanism of action of ailanthone in the treatment of colorectal cancer: integration of network pharmacology, bioinformatics analysis and experimental validation
Source: Front Pharmacol. 2024 Feb 7;15:1355644. doi: 10.3389/fphar.2024.1355644 (PMC10880095; doi:10.3389/fphar.2024.1355644)
Supplement: Supplementary file 2 [file DataSheet2.ZIP › Supplementary tables/Supplementary table 5.xlsx]

## Sheet: Sheet1
Names	total	elements
DISEASE DRUG	38	MET
		ELANE
		TEK
		MAOA
		GSTP1
		AURKA
		HCK
		KIT
		ADH1C
		CDK4
		CCNA2
		PLA2G10
		MMP12
		NR3C2
		HMOX1
		ACADM
		PGF
		PDE5A
		HSP90AB1
		CDK2
		SEC14L2
		DPEP1
		FABP6
		SULT2B1
		GSTA1
		MMP13
		RXRA
		PLA2G2A
		CHEK1
		ABO
		TNNC1
		NR3C1
		CTSS
		FGFR2
		VDR
		NR1H4
		FABP4
		AKR1C3
