# Supplementary material for: Elucidation of the mechanism of action of ailanthone in the treatment of colorectal cancer: integration of network pharmacology, bioinformatics analysis and experimental validation
Source: Front Pharmacol. 2024 Feb 7;15:1355644. doi: 10.3389/fphar.2024.1355644 (PMC10880095; doi:10.3389/fphar.2024.1355644)
Supplement: Supplementary file 2 [file DataSheet2.ZIP › Supplementary tables/Supplementary table 6.xlsx]

## Sheet: Sheet1
Gene	PDB	kcal/mol
PI3K	1E8Y	-8.6
AKT	3CQU	-7.5
CCND1	6P8E	-7.4
CDK4	7SJ3	-6.9
CHEK1	5OQ5	-7.3
CDK2	6Q4G	-7.4
CDC6	2CCI	-7
CCNA2	4EOJ	-7
CCNB1	6GU2	-6.9
MCM5	6XTX	-7.2
