# Supplementary material for: Elucidation of the mechanism of action of ailanthone in the treatment of colorectal cancer: integration of network pharmacology, bioinformatics analysis and experimental validation
Source: Front Pharmacol. 2024 Feb 7;15:1355644. doi: 10.3389/fphar.2024.1355644 (PMC10880095; doi:10.3389/fphar.2024.1355644)
Supplement: Supplementary file 2 [file DataSheet2.ZIP › Supplementary tables/upplementary table 4.xlsx]

## Sheet: Sheet1
NR3C2
NR3C1
GLRA3
AR
HMGCR
ITGB2
ATP1A1
GABRB3
ITGAL
HDAC2
FKBP1A
MTOR
FGF2
RPA1
CDK4
PTGES3
AKT1
MIR21
MIR148A
ACADM
ADAM17
AKR1C3
MAOA
CASP1
CTSS
CCNA2
CHEK1
CYP2C9
CTNNA1
DCK
HSD11B1
DPEP1
DPP4
DHFR
EGFR
ELANE
PROCR
ERBB4
ESR2
F10
F11
F7
FABP4
FABP6
FABP7
FABP3
FGFR1
GRB2
GSTP1
HCK
HMOX1
IGF1R
IL2
KIF11
KIT
SYK
LCK
MDM2
MET
MIF
MAPK8
MMP12
MMP13
MMP2
MAP2K1
NQO1
NR1H3
NR1H4
NR1I2
NR1I3
SULT2B1
AURKA
PLA2G10
TRAPPC3
SEC14L2
ADH1C
PRKACA
ABL1
IGF1
SOD2
EIF4E
PSAP
HSP90AB1
GSTA1
PARP1
HSD17B1
PLA2G2A
ABO
FGFR2
FECH
CDK2
PPP1CC
TTPA
GSK3B
HNMT
PPP5C
ADK
ESRRG
TNNC1
PDE4B
PDE4D
PDE5A
PDPK1
PGF
PPARA
PPARG
PGR
PTPN1
PTPN11
DHODH
AKR1C1
SULT2A1
BCL2L1
ITK
MTAP
HNF4G
MAPK14
BIRC7
HDAC8
RARA
RARB
RARG
REN
RBP4
RXRA
S100A9
SETD7
SHBG
SRC
SULT1E1
TGFB2
TGFBR1
TGM3
TEK
TTR
VDR
ZAP70
